# Supplementary material for: The predation relationship between online medical search and online medical consultation—empirical research based on Baidu platform data
Source: Front Public Health. 2024 Aug 29;12:1392743. doi: 10.3389/fpubh.2024.1392743 (PMC11390467; doi:10.3389/fpubh.2024.1392743)
Supplement: Supplementary file 1 [file Data_Sheet_1.ZIP › Baidu COVID-19 Epidemic Index Dataset Tracking Public Health Interest and Inquiries in China (May 6, 2023, to July 4, 2023)/上海市.xlsx]

## Sheet: Sheet1
时间	问诊	搜索
05.06	4846	409378
05.07	5199	402301
05.08	6155	455536
05.09	5355	486662
05.10	6308	513730
05.11	6644	556284
05.12	7678	601517
05.13	9494	653315
05.14	10633	748127
05.15	11153	838446
05.16	13320	872170
05.17	12521	869859
05.18	14180	886824
05.19	14849	859895
05.20	13636	839349
05.21	14232	907964
05.22	14223	922733
05.23	14558	952415
05.24	14082	922419
05.25	15465	913705
05.26	15438	921641
05.27	16279	896549
05.28	15087	881975
05.29	16009	876608
05.30	13617	816011
05.31	13249	761638
06.01	11844	711053
06.02	12290	702387
06.03	11757	677541
06.04	11281	679943
06.05	9888	681637
06.06	9767	629122
06.07	9116	598615
06.08	6896	587235
06.09	7483	563586
06.10	7732	530698
06.11	7394	501340
06.12	6717	511478
06.13	5825	482846
06.14	6187	452724
06.15	5474	432673
06.16	4891	414032
06.17	4884	388611
06.18	5154	358064
06.19	5017	382212
06.20	4274	367676
06.21	4650	347130
06.22	4196	302685
06.23	4320	303858
06.24	3979	310676
06.25	3964	331523
06.26	4045	345536
06.27	4013	337271
06.28	3420	329115
06.29	3276	324351
06.30	3218	308568
07.01	2802	290418
07.02	3143	282272
07.03	3412	315351
07.04	2919	313968
