# Supplementary material for: The predation relationship between online medical search and online medical consultation—empirical research based on Baidu platform data
Source: Front Public Health. 2024 Aug 29;12:1392743. doi: 10.3389/fpubh.2024.1392743 (PMC11390467; doi:10.3389/fpubh.2024.1392743)
Supplement: Supplementary file 1 [file Data_Sheet_1.ZIP › Baidu COVID-19 Epidemic Index Dataset Tracking Public Health Interest and Inquiries in China (May 6, 2023, to July 4, 2023)/云南.xlsx]

## Sheet: Sheet1
时间	问诊	搜索
05.06	1336	197411
05.07	1479	198109
05.08	1636	210383
05.09	1616	214036
05.10	1882	214830
05.11	1659	214008
05.12	1659	201698
05.13	1806	205096
05.14	1834	211492
05.15	1933	235555
05.16	2821	252825
05.17	2521	276886
05.18	3262	302602
05.19	2990	309731
05.20	3270	308218
05.21	3926	352669
05.22	3879	405686
05.23	4601	432506
05.24	4956	436229
05.25	5931	442064
05.26	5727	432386
05.27	5781	436002
05.28	6251	458551
05.29	6706	486163
05.30	5502	477769
05.31	5980	464155
06.01	5834	442771
06.02	5819	441791
06.03	5731	444490
06.04	6125	466412
06.05	5263	472163
06.06	5388	444277
06.07	5086	428371
06.08	4231	414508
06.09	4502	404833
06.10	4750	390867
06.11	4525	398921
06.12	4824	412828
06.13	4607	409921
06.14	5134	388054
06.15	4394	376013
06.16	4229	361415
06.17	4380	350638
06.18	4051	355481
06.19	4373	375198
06.20	3845	343273
06.21	3908	311186
06.22	3510	275720
06.23	3389	275188
06.24	3616	290573
06.25	3387	315820
06.26	3406	310640
06.27	3567	303580
06.28	3091	298647
06.29	3258	298166
06.30	3135	279487
07.01	2810	255027
07.02	2860	260592
07.03	2773	259981
07.04	2786	251005
