# Supplementary material for: The predation relationship between online medical search and online medical consultation—empirical research based on Baidu platform data
Source: Front Public Health. 2024 Aug 29;12:1392743. doi: 10.3389/fpubh.2024.1392743 (PMC11390467; doi:10.3389/fpubh.2024.1392743)
Supplement: Supplementary file 1 [file Data_Sheet_1.ZIP › Baidu COVID-19 Epidemic Index Dataset Tracking Public Health Interest and Inquiries in China (May 6, 2023, to July 4, 2023)/全国.xlsx]

## Sheet: Sheet1
时间	问诊	搜索
05.06	105492	11743319
05.07	103642	11776185
05.08	120725	12879332
05.09	122969	13665950
05.10	139307	14330912
05.11	130015	15115786
05.12	145366	15619318
05.13	159299	16294020
05.14	174284	17435447
05.15	187657	19649159
05.16	246710	20836944
05.17	219052	21186868
05.18	246358	21556813
05.19	241618	21206396
05.20	225761	20680417
05.21	230762	21624197
05.22	225100	22319227
05.23	243998	22801374
05.24	235749	22222822
05.25	278222	22282801
05.26	254449	21681143
05.27	258646	20937371
05.28	256453	20856370
05.29	255746	20772130
05.30	231192	19727666
05.31	216375	18339508
06.01	198942	17399345
06.02	196369	17415188
06.03	193357	16886219
06.04	189677	16991505
06.05	173591	16973500
06.06	159600	16182553
06.07	149745	15484381
06.08	123033	15141573
06.09	134536	14684191
06.10	130135	13940433
06.11	121308	13823608
06.12	119265	14223757
06.13	119225	13679545
06.14	131424	13087539
06.15	110611	12523024
06.16	99002	11949797
06.17	107249	11334493
06.18	90987	10931153
06.19	92899	11320636
06.20	88879	10852129
06.21	87086	10114191
06.22	83350	9401067
06.23	82177	9799308
06.24	81408	9930292
06.25	76805	10128294
06.26	75989	10092813
06.27	72072	9813769
06.28	69209	9575947
06.29	66463	9563343
06.30	59782	9193454
07.01	55676	8764818
07.02	59397	8712189
07.03	60761	9096076
07.04	57781	8889129
