# Supplementary material for: The predation relationship between online medical search and online medical consultation—empirical research based on Baidu platform data
Source: Front Public Health. 2024 Aug 29;12:1392743. doi: 10.3389/fpubh.2024.1392743 (PMC11390467; doi:10.3389/fpubh.2024.1392743)
Supplement: Supplementary file 1 [file Data_Sheet_1.ZIP › Baidu COVID-19 Epidemic Index Dataset Tracking Public Health Interest and Inquiries in China (May 6, 2023, to July 4, 2023)/内蒙古.xlsx]

## Sheet: Sheet1
时间	问诊	搜索
05.06	1587	120980
05.07	1470	116536
05.08	1514	131147
05.09	1397	134723
05.10	1626	136880
05.11	1554	143219
05.12	1545	143032
05.13	1484	137041
05.14	1563	139980
05.15	1727	161763
05.16	2570	176961
05.17	2146	181744
05.18	2336	194247
05.19	2779	194871
05.20	2440	187918
05.21	2652	198676
05.22	2710	224134
05.23	3150	244393
05.24	3167	247598
05.25	3863	253744
05.26	3469	247570
05.27	3571	246134
05.28	4105	252771
05.29	4405	267182
05.30	4188	258485
05.31	4288	248935
06.01	3965	238048
06.02	3353	234912
06.03	3347	231457
06.04	3416	237809
06.05	3412	253176
06.06	3308	247240
06.07	2681	242403
06.08	2770	239497
06.09	2742	233062
06.10	2929	216730
06.11	2871	213304
06.12	2641	226130
06.13	2757	218392
06.14	3252	218842
06.15	2855	208720
06.16	2602	197863
06.17	2690	187569
06.18	2427	177370
06.19	2087	181437
06.20	2289	173049
06.21	2311	159666
06.22	2145	141389
06.23	2029	145821
06.24	2058	152399
06.25	1939	158371
06.26	1968	155931
06.27	1604	153402
06.28	1385	142156
06.29	1632	139462
06.30	1419	131619
07.01	1514	128181
07.02	1380	126400
07.03	1405	140617
07.04	1095	129744
