# Supplementary material for: The predation relationship between online medical search and online medical consultation—empirical research based on Baidu platform data
Source: Front Public Health. 2024 Aug 29;12:1392743. doi: 10.3389/fpubh.2024.1392743 (PMC11390467; doi:10.3389/fpubh.2024.1392743)
Supplement: Supplementary file 1 [file Data_Sheet_1.ZIP › Baidu COVID-19 Epidemic Index Dataset Tracking Public Health Interest and Inquiries in China (May 6, 2023, to July 4, 2023)/北京市.xlsx]

## Sheet: Sheet1
时间	问诊	搜索
05.06	5121	493886
05.07	4151	478077
05.08	5429	555907
05.09	5294	599965
05.10	7020	636157
05.11	6253	686001
05.12	6605	696762
05.13	7144	716709
05.14	8786	778200
05.15	8815	890927
05.16	11506	955669
05.17	11293	959772
05.18	12891	998784
05.19	10990	963827
05.20	10997	940999
05.21	11223	1024850
05.22	12799	1135662
05.23	14226	1186883
05.24	12925	1183371
05.25	16068	1198609
05.26	14947	1163953
05.27	14810	1075945
05.28	14750	1055721
05.29	16479	1082635
05.30	13221	987847
05.31	11327	898135
06.01	11254	821181
06.02	11982	812713
06.03	12574	754199
06.04	12181	772944
06.05	10966	806903
06.06	11008	775283
06.07	9841	730865
06.08	9147	706386
06.09	9511	674964
06.10	8083	619514
06.11	7561	613780
06.12	9496	656563
06.13	9025	645460
06.14	10264	621321
06.15	7777	578020
06.16	7914	540051
06.17	8244	497564
06.18	6338	475185
06.19	8214	501873
06.20	7330	474552
06.21	6115	449785
06.22	6568	387075
06.23	5560	382226
06.24	6523	396664
06.25	6197	436507
06.26	6111	431550
06.27	6558	424983
06.28	7508	405802
06.29	5659	405031
06.30	6049	390233
07.01	6121	361069
07.02	5211	363196
07.03	5940	388923
07.04	5528	381038
