# Supplementary material for: The predation relationship between online medical search and online medical consultation—empirical research based on Baidu platform data
Source: Front Public Health. 2024 Aug 29;12:1392743. doi: 10.3389/fpubh.2024.1392743 (PMC11390467; doi:10.3389/fpubh.2024.1392743)
Supplement: Supplementary file 1 [file Data_Sheet_1.ZIP › Baidu COVID-19 Epidemic Index Dataset Tracking Public Health Interest and Inquiries in China (May 6, 2023, to July 4, 2023)/吉林.xlsx]

## Sheet: Sheet1
时间	问诊	搜索
05.06	2231	156230
05.07	2168	158199
05.08	2449	172801
05.09	2502	183080
05.10	2660	191172
05.11	2400	200094
05.12	2778	206785
05.13	2897	208902
05.14	2803	213325
05.15	3588	250134
05.16	4160	251776
05.17	3936	263973
05.18	4437	265107
05.19	4335	261856
05.20	4140	258172
05.21	4205	259784
05.22	4034	283984
05.23	4290	288237
05.24	4623	292461
05.25	5361	299832
05.26	4753	290040
05.27	4502	287252
05.28	4550	278732
05.29	4781	283521
05.30	4707	275868
05.31	4589	263525
06.01	3782	251085
06.02	4143	254424
06.03	3820	243492
06.04	4002	243022
06.05	3859	249388
06.06	3658	240329
06.07	3078	230138
06.08	2750	230086
06.09	3329	221522
06.10	3145	204947
06.11	2617	203108
06.12	3099	212611
06.13	3440	207162
06.14	3109	201320
06.15	3033	197898
06.16	2494	189191
06.17	2628	178488
06.18	1950	170641
06.19	2554	177443
06.20	1987	167913
06.21	2376	155479
06.22	2006	137796
06.23	2318	143436
06.24	1769	150438
06.25	2055	156342
06.26	1901	155877
06.27	1770	150578
06.28	1829	148272
06.29	2035	147323
06.30	1493	139485
07.01	1209	127195
07.02	1399	128768
07.03	1457	135156
07.04	1526	134550
