# Supplementary material for: The predation relationship between online medical search and online medical consultation—empirical research based on Baidu platform data
Source: Front Public Health. 2024 Aug 29;12:1392743. doi: 10.3389/fpubh.2024.1392743 (PMC11390467; doi:10.3389/fpubh.2024.1392743)
Supplement: Supplementary file 1 [file Data_Sheet_1.ZIP › Baidu COVID-19 Epidemic Index Dataset Tracking Public Health Interest and Inquiries in China (May 6, 2023, to July 4, 2023)/四川.xlsx]

## Sheet: Sheet1
时间	问诊	搜索
05.06	3928	569012
05.07	4108	556637
05.08	4744	587454
05.09	4844	598459
05.10	5456	621869
05.11	5563	666470
05.12	5658	707296
05.13	7448	771765
05.14	7960	867550
05.15	9540	1050599
05.16	12583	1127531
05.17	11774	1200768
05.18	11914	1197439
05.19	13197	1161766
05.20	11856	1100134
05.21	10808	1097777
05.22	9721	1104659
05.23	11038	1106987
05.24	10766	1064836
05.25	11674	1032552
05.26	10675	961013
05.27	9819	891406
05.28	9904	875413
05.29	9721	866778
05.30	8139	797087
05.31	7052	715023
06.01	6423	659742
06.02	5608	635926
06.03	5816	583856
06.04	5013	582291
06.05	4597	612943
06.06	4333	592833
06.07	3861	570016
06.08	3016	541872
06.09	3582	531829
06.10	3328	504863
06.11	3007	503341
06.12	2747	539459
06.13	2950	515180
06.14	2734	496184
06.15	2377	465855
06.16	2369	431544
06.17	2721	406792
06.18	2194	401277
06.19	1976	462816
06.20	1804	443221
06.21	1835	397269
06.22	1730	350879
06.23	1895	379889
06.24	1899	393474
06.25	1685	416547
06.26	1758	419404
06.27	1699	404558
06.28	1506	394219
06.29	1510	392088
06.30	1199	379334
07.01	1220	363650
07.02	1054	356104
07.03	1234	376612
07.04	1170	367266
