# Supplementary material for: The predation relationship between online medical search and online medical consultation—empirical research based on Baidu platform data
Source: Front Public Health. 2024 Aug 29;12:1392743. doi: 10.3389/fpubh.2024.1392743 (PMC11390467; doi:10.3389/fpubh.2024.1392743)
Supplement: Supplementary file 1 [file Data_Sheet_1.ZIP › Baidu COVID-19 Epidemic Index Dataset Tracking Public Health Interest and Inquiries in China (May 6, 2023, to July 4, 2023)/天津市.xlsx]

## Sheet: Sheet1
时间	问诊	搜索
05.06	980	130861
05.07	945	125664
05.08	1190	144327
05.09	1088	149781
05.10	1351	154212
05.11	1183	159164
05.12	1469	158879
05.13	1357	155850
05.14	1193	168547
05.15	1401	187464
05.16	2151	196699
05.17	1995	200087
05.18	2258	205931
05.19	2232	206394
05.20	1641	202133
05.21	2269	226331
05.22	2229	253768
05.23	3102	283805
05.24	2987	294090
05.25	3807	300895
05.26	3329	298644
05.27	3620	280995
05.28	3697	290158
05.29	3692	293099
05.30	3271	282717
05.31	2995	261234
06.01	2771	244447
06.02	3070	250267
06.03	2675	244833
06.04	2883	252843
06.05	3001	255404
06.06	2527	247414
06.07	2429	229465
06.08	2234	225315
06.09	2338	221911
06.10	2092	208185
06.11	1593	201935
06.12	1857	211175
06.13	2089	207962
06.14	2146	195488
06.15	2001	189291
06.16	1533	180575
06.17	1756	164645
06.18	1496	158517
06.19	1418	161956
06.20	1413	151385
06.21	1309	142622
06.22	1278	135968
06.23	1289	133342
06.24	1160	138382
06.25	1097	134740
06.26	1123	133599
06.27	1039	131306
06.28	961	121353
06.29	1006	122989
06.30	816	118586
07.01	801	112637
07.02	780	112816
07.03	742	110811
07.04	887	109247
