# Supplementary material for: The predation relationship between online medical search and online medical consultation—empirical research based on Baidu platform data
Source: Front Public Health. 2024 Aug 29;12:1392743. doi: 10.3389/fpubh.2024.1392743 (PMC11390467; doi:10.3389/fpubh.2024.1392743)
Supplement: Supplementary file 1 [file Data_Sheet_1.ZIP › Baidu COVID-19 Epidemic Index Dataset Tracking Public Health Interest and Inquiries in China (May 6, 2023, to July 4, 2023)/宁夏.xlsx]

## Sheet: Sheet1
时间	问诊	搜索
05.06	393	39069
05.07	487	39025
05.08	442	41179
05.09	468	42245
05.10	536	41728
05.11	437	42260
05.12	366	40341
05.13	417	41556
05.14	545	43744
05.15	639	50372
05.16	967	57038
05.17	677	59091
05.18	707	61184
05.19	767	61453
05.20	642	58984
05.21	767	62151
05.22	640	68197
05.23	899	70612
05.24	847	68845
05.25	1115	71795
05.26	1166	70200
05.27	1030	68024
05.28	1312	75275
05.29	1106	77899
05.30	992	74666
05.31	868	69471
06.01	1040	64693
06.02	896	66558
06.03	725	63530
06.04	776	67255
06.05	868	70354
06.06	835	68680
06.07	750	65793
06.08	604	66588
06.09	768	66288
06.10	711	62351
06.11	623	65581
06.12	494	69011
06.13	579	65152
06.14	612	65058
06.15	605	64108
06.16	739	64367
06.17	663	62700
06.18	444	57468
06.19	532	55951
06.20	774	54775
06.21	581	50267
06.22	405	43801
06.23	423	45431
06.24	524	46576
06.25	361	46622
06.26	551	46915
06.27	530	45832
06.28	449	41023
06.29	365	38963
06.30	256	39127
07.01	219	39179
07.02	352	37945
07.03	342	37948
07.04	330	39092
