# Supplementary material for: The predation relationship between online medical search and online medical consultation—empirical research based on Baidu platform data
Source: Front Public Health. 2024 Aug 29;12:1392743. doi: 10.3389/fpubh.2024.1392743 (PMC11390467; doi:10.3389/fpubh.2024.1392743)
Supplement: Supplementary file 1 [file Data_Sheet_1.ZIP › Baidu COVID-19 Epidemic Index Dataset Tracking Public Health Interest and Inquiries in China (May 6, 2023, to July 4, 2023)/安徽.xlsx]

## Sheet: Sheet1
时间	问诊	搜索
05.06	4036	505563
05.07	4369	531140
05.08	5460	608973
05.09	6560	665869
05.10	6635	731254
05.11	6380	772037
05.12	7818	810058
05.13	7811	829503
05.14	8523	861415
05.15	9188	930971
05.16	10978	952367
05.17	8499	916034
05.18	9702	900038
05.19	9413	858715
05.20	8669	839386
05.21	7673	831759
05.22	7473	819800
05.23	8014	826720
05.24	7369	750548
05.25	8181	740962
05.26	7125	699123
05.27	6665	664306
05.28	6710	622800
05.29	6395	617609
05.30	5063	585915
05.31	4585	550437
06.01	4733	525255
06.02	4627	528486
06.03	5057	521752
06.04	4082	508746
06.05	3897	489076
06.06	3271	469375
06.07	3292	459994
06.08	2785	450071
06.09	3059	431772
06.10	2746	412821
06.11	2455	407243
06.12	2072	414366
06.13	2045	405690
06.14	2321	389669
06.15	2192	382260
06.16	1835	365441
06.17	2166	346906
06.18	1515	326491
06.19	1430	337344
06.20	1664	329778
06.21	1585	310069
06.22	1694	290902
06.23	1787	320206
06.24	1646	316105
06.25	1672	317863
06.26	1383	319048
06.27	1502	319315
06.28	1613	311020
06.29	1557	325738
06.30	1474	310306
07.01	1405	298930
07.02	1345	296081
07.03	1529	304797
07.04	1442	301369
