# Supplementary material for: The predation relationship between online medical search and online medical consultation—empirical research based on Baidu platform data
Source: Front Public Health. 2024 Aug 29;12:1392743. doi: 10.3389/fpubh.2024.1392743 (PMC11390467; doi:10.3389/fpubh.2024.1392743)
Supplement: Supplementary file 1 [file Data_Sheet_1.ZIP › Baidu COVID-19 Epidemic Index Dataset Tracking Public Health Interest and Inquiries in China (May 6, 2023, to July 4, 2023)/山东.xlsx]

## Sheet: Sheet1
时间	问诊	搜索
05.06	4397	617136
05.07	3951	616724
05.08	4955	664996
05.09	4885	707552
05.10	5417	739986
05.11	4631	777112
05.12	5393	790191
05.13	6470	824008
05.14	6658	863552
05.15	7534	959296
05.16	10946	1032988
05.17	9560	1040517
05.18	9690	1050963
05.19	10542	1045540
05.20	9447	1039039
05.21	9707	1118139
05.22	10140	1195986
05.23	12470	1296748
05.24	11982	1339666
05.25	15484	1395103
05.26	14359	1401492
05.27	15528	1397628
05.28	15799	1421657
05.29	16551	1455389
05.30	15998	1456746
05.31	14758	1392325
06.01	14915	1387493
06.02	14774	1415389
06.03	15009	1425574
06.04	15679	1483790
06.05	14792	1496020
06.06	14253	1468594
06.07	13742	1429301
06.08	11629	1389699
06.09	12172	1363581
06.10	11991	1284921
06.11	11639	1266990
06.12	11598	1288636
06.13	11559	1229277
06.14	12941	1194839
06.15	10855	1141072
06.16	9935	1090315
06.17	10453	1043185
06.18	9290	998058
06.19	9418	1000753
06.20	9195	962026
06.21	8940	913890
06.22	9191	898234
06.23	9064	912798
06.24	9031	911324
06.25	8278	889127
06.26	7774	869507
06.27	7862	842567
06.28	7565	832565
06.29	7161	813894
06.30	6513	796657
07.01	6442	768268
07.02	7060	783712
07.03	6296	790866
07.04	6176	745632
