# Supplementary material for: The predation relationship between online medical search and online medical consultation—empirical research based on Baidu platform data
Source: Front Public Health. 2024 Aug 29;12:1392743. doi: 10.3389/fpubh.2024.1392743 (PMC11390467; doi:10.3389/fpubh.2024.1392743)
Supplement: Supplementary file 1 [file Data_Sheet_1.ZIP › Baidu COVID-19 Epidemic Index Dataset Tracking Public Health Interest and Inquiries in China (May 6, 2023, to July 4, 2023)/山西.xlsx]

## Sheet: Sheet1
时间	问诊	搜索
05.06	1821	195277
05.07	1545	183835
05.08	1895	210028
05.09	1787	225604
05.10	2348	243292
05.11	1761	254941
05.12	2122	266665
05.13	2618	270069
05.14	2911	291035
05.15	3169	339631
05.16	4583	387205
05.17	4301	416304
05.18	5488	440018
05.19	5094	444339
05.20	4815	439819
05.21	5104	458180
05.22	5902	490275
05.23	6589	516272
05.24	5749	516287
05.25	7011	533096
05.26	6734	517939
05.27	7131	490623
05.28	6925	493788
05.29	7486	502716
05.30	6717	481096
05.31	6256	435109
06.01	5627	410870
06.02	5587	419050
06.03	5524	405619
06.04	5529	414138
06.05	5195	413068
06.06	4208	396154
06.07	4224	384550
06.08	3138	387158
06.09	3397	375607
06.10	3472	354415
06.11	3315	349469
06.12	3588	360604
06.13	4094	357449
06.14	3605	345907
06.15	3679	329559
06.16	2951	319281
06.17	3045	304213
06.18	2896	287713
06.19	2481	282783
06.20	2670	266111
06.21	2622	252052
06.22	2297	236215
06.23	2668	236900
06.24	2130	227401
06.25	2167	235042
06.26	2383	234210
06.27	1933	225123
06.28	1651	214821
06.29	1999	211231
06.30	1601	204402
07.01	1232	197201
07.02	1608	194151
07.03	1493	199371
07.04	1182	191733
