# Supplementary material for: The predation relationship between online medical search and online medical consultation—empirical research based on Baidu platform data
Source: Front Public Health. 2024 Aug 29;12:1392743. doi: 10.3389/fpubh.2024.1392743 (PMC11390467; doi:10.3389/fpubh.2024.1392743)
Supplement: Supplementary file 1 [file Data_Sheet_1.ZIP › Baidu COVID-19 Epidemic Index Dataset Tracking Public Health Interest and Inquiries in China (May 6, 2023, to July 4, 2023)/广东.xlsx]

## Sheet: Sheet1
时间	问诊	搜索
05.06	10319	1506228
05.07	11444	1543526
05.08	13771	1629331
05.09	13089	1731177
05.10	14959	1802183
05.11	13681	1876576
05.12	14053	1848567
05.13	14676	1898347
05.14	16016	1984859
05.15	16745	2219894
05.16	22106	2348452
05.17	19592	2366310
05.18	22559	2392711
05.19	19941	2316777
05.20	18979	2264532
05.21	19783	2382398
05.22	19140	2447828
05.23	19170	2382452
05.24	19105	2302153
05.25	23243	2263625
05.26	20073	2170308
05.27	19318	2130326
05.28	19355	2177865
05.29	19021	2165208
05.30	17787	2023602
05.31	15272	1826745
06.01	13829	1695858
06.02	13286	1657489
06.03	12800	1606569
06.04	12742	1611800
06.05	11151	1592950
06.06	10163	1518568
06.07	9812	1406250
06.08	7793	1384914
06.09	8379	1349262
06.10	8760	1321044
06.11	8229	1344928
06.12	7654	1407957
06.13	7391	1354576
06.14	7902	1260226
06.15	6690	1198909
06.16	6281	1154439
06.17	6780	1113370
06.18	6177	1086290
06.19	5920	1144618
06.20	5358	1101095
06.21	5071	1030145
06.22	5038	988995
06.23	5135	1039444
06.24	5222	1052693
06.25	4822	1085875
06.26	5162	1076614
06.27	4501	1042007
06.28	4278	1037248
06.29	4660	1025836
06.30	3964	991365
07.01	3268	955643
07.02	3945	955505
07.03	4013	980314
07.04	3837	956582
