# Supplementary material for: The predation relationship between online medical search and online medical consultation—empirical research based on Baidu platform data
Source: Front Public Health. 2024 Aug 29;12:1392743. doi: 10.3389/fpubh.2024.1392743 (PMC11390467; doi:10.3389/fpubh.2024.1392743)
Supplement: Supplementary file 1 [file Data_Sheet_1.ZIP › Baidu COVID-19 Epidemic Index Dataset Tracking Public Health Interest and Inquiries in China (May 6, 2023, to July 4, 2023)/广西.xlsx]

## Sheet: Sheet1
时间	问诊	搜索
05.06	2204	362220
05.07	2406	387539
05.08	3163	404510
05.09	3222	422128
05.10	3746	442101
05.11	3436	461802
05.12	4079	486317
05.13	4214	521562
05.14	4867	548310
05.15	4549	593446
05.16	6251	629679
05.17	5298	626486
05.18	6518	633655
05.19	5627	603041
05.20	4806	581947
05.21	4842	592668
05.22	4527	557955
05.23	4326	533008
05.24	4135	496654
05.25	5075	463835
05.26	4281	432033
05.27	3763	421213
05.28	3260	417226
05.29	3340	404925
05.30	3405	383971
05.31	2812	353874
06.01	2548	332407
06.02	2410	325777
06.03	2167	313372
06.04	1995	309164
06.05	2150	310263
06.06	1452	290914
06.07	2023	277391
06.08	1500	270492
06.09	1545	259119
06.10	1125	256297
06.11	1213	258182
06.12	1245	276729
06.13	1094	266213
06.14	1552	253498
06.15	1154	243668
06.16	1019	236676
06.17	1028	226251
06.18	892	224230
06.19	1043	235542
06.20	921	229734
06.21	902	209792
06.22	1114	198315
06.23	1036	207070
06.24	1103	219046
06.25	953	221128
06.26	984	226585
06.27	817	213559
06.28	943	213047
06.29	757	215810
06.30	571	204458
07.01	942	203745
07.02	600	197721
07.03	785	207985
07.04	754	206063
