# Supplementary material for: The predation relationship between online medical search and online medical consultation—empirical research based on Baidu platform data
Source: Front Public Health. 2024 Aug 29;12:1392743. doi: 10.3389/fpubh.2024.1392743 (PMC11390467; doi:10.3389/fpubh.2024.1392743)
Supplement: Supplementary file 1 [file Data_Sheet_1.ZIP › Baidu COVID-19 Epidemic Index Dataset Tracking Public Health Interest and Inquiries in China (May 6, 2023, to July 4, 2023)/新疆.xlsx]

## Sheet: Sheet1
时间	问诊	搜索
05.06	1502	126097
05.07	1635	127256
05.08	1901	150337
05.09	2088	161491
05.10	1627	154315
05.11	1480	162549
05.12	1756	169417
05.13	1630	172939
05.14	1819	185144
05.15	1763	208215
05.16	2732	214640
05.17	2360	216336
05.18	2878	220492
05.19	2598	215587
05.20	2166	203554
05.21	2495	212134
05.22	2439	224992
05.23	2530	224156
05.24	2270	219453
05.25	3014	213455
05.26	2611	202186
05.27	2341	195659
05.28	2175	198261
05.29	2168	201628
05.30	2562	193945
05.31	2303	184953
06.01	2005	173424
06.02	1842	178922
06.03	1925	170719
06.04	1717	176116
06.05	2192	182310
06.06	1981	175587
06.07	1677	172566
06.08	1121	172161
06.09	1377	168534
06.10	1415	156468
06.11	1476	159650
06.12	1391	164039
06.13	1237	161343
06.14	1693	154742
06.15	1398	146965
06.16	1051	142720
06.17	1265	134245
06.18	974	129039
06.19	959	137515
06.20	1025	129825
06.21	1139	125303
06.22	1015	110891
06.23	1074	113678
06.24	797	112652
06.25	908	112815
06.26	1158	110402
06.27	888	102902
06.28	807	95092
06.29	761	88809
06.30	885	88341
07.01	705	87538
07.02	765	87520
07.03	761	94750
07.04	701	102229
