# Supplementary material for: The predation relationship between online medical search and online medical consultation—empirical research based on Baidu platform data
Source: Front Public Health. 2024 Aug 29;12:1392743. doi: 10.3389/fpubh.2024.1392743 (PMC11390467; doi:10.3389/fpubh.2024.1392743)
Supplement: Supplementary file 1 [file Data_Sheet_1.ZIP › Baidu COVID-19 Epidemic Index Dataset Tracking Public Health Interest and Inquiries in China (May 6, 2023, to July 4, 2023)/江苏.xlsx]

## Sheet: Sheet1
时间	问诊	搜索
05.06	8625	893676
05.07	8470	928846
05.08	9834	1035503
05.09	10197	1110937
05.10	11836	1195119
05.11	11901	1297432
05.12	12902	1384152
05.13	14571	1453515
05.14	15019	1572766
05.15	17489	1739293
05.16	21288	1826860
05.17	18742	1815822
05.18	19296	1804088
05.19	19295	1780139
05.20	18644	1724417
05.21	18388	1820076
05.22	18765	1867527
05.23	20006	1922002
05.24	18863	1823403
05.25	21317	1833611
05.26	19085	1797297
05.27	20178	1743629
05.28	20831	1696210
05.29	20237	1651914
05.30	18655	1573028
05.31	16978	1475876
06.01	15796	1422317
06.02	15732	1442018
06.03	15378	1406171
06.04	14444	1408264
06.05	12731	1342851
06.06	11391	1287346
06.07	11290	1254893
06.08	9162	1234060
06.09	10142	1181190
06.10	10011	1079664
06.11	8818	1061787
06.12	7835	1060350
06.13	8256	1020489
06.14	9458	976020
06.15	8048	943566
06.16	6842	905496
06.17	7589	829605
06.18	6500	785445
06.19	5683	784286
06.20	5650	759274
06.21	5541	716200
06.22	5915	688165
06.23	5593	713275
06.24	5203	702186
06.25	4701	707834
06.26	5030	703617
06.27	4819	692110
06.28	4307	683999
06.29	4241	688070
06.30	3354	652326
07.01	3358	630562
07.02	3551	612788
07.03	4074	648181
07.04	3678	648713
