# Supplementary material for: The predation relationship between online medical search and online medical consultation—empirical research based on Baidu platform data
Source: Front Public Health. 2024 Aug 29;12:1392743. doi: 10.3389/fpubh.2024.1392743 (PMC11390467; doi:10.3389/fpubh.2024.1392743)
Supplement: Supplementary file 1 [file Data_Sheet_1.ZIP › Baidu COVID-19 Epidemic Index Dataset Tracking Public Health Interest and Inquiries in China (May 6, 2023, to July 4, 2023)/江西.xlsx]

## Sheet: Sheet1
时间	问诊	搜索
05.06	2275	311631
05.07	2478	321261
05.08	2791	371509
05.09	3604	422033
05.10	4024	456104
05.11	4101	495076
05.12	4700	513314
05.13	5054	528895
05.14	5194	563631
05.15	5693	633152
05.16	8019	674708
05.17	6306	678447
05.18	6944	692404
05.19	6617	665143
05.20	6415	626952
05.21	6206	633800
05.22	5459	602983
05.23	6004	589411
05.24	5129	544453
05.25	6316	524905
05.26	5583	488150
05.27	5100	454392
05.28	4634	441333
05.29	4586	424062
05.30	3947	397132
05.31	3249	369827
06.01	3020	341188
06.02	2830	336106
06.03	2682	324714
06.04	2641	316747
06.05	2367	313112
06.06	1947	296131
06.07	2055	281078
06.08	1432	272410
06.09	1653	262894
06.10	1500	251137
06.11	1466	251911
06.12	1210	269913
06.13	1497	262745
06.14	1628	247654
06.15	1203	242286
06.16	1006	231161
06.17	1269	223995
06.18	1010	224149
06.19	969	233091
06.20	947	217540
06.21	904	195703
06.22	915	177764
06.23	855	193426
06.24	783	205814
06.25	829	213678
06.26	801	215233
06.27	729	207888
06.28	754	205348
06.29	570	210241
06.30	679	205962
07.01	456	187178
07.02	684	181380
07.03	804	191869
07.04	553	196900
