# Supplementary material for: The predation relationship between online medical search and online medical consultation—empirical research based on Baidu platform data
Source: Front Public Health. 2024 Aug 29;12:1392743. doi: 10.3389/fpubh.2024.1392743 (PMC11390467; doi:10.3389/fpubh.2024.1392743)
Supplement: Supplementary file 1 [file Data_Sheet_1.ZIP › Baidu COVID-19 Epidemic Index Dataset Tracking Public Health Interest and Inquiries in China (May 6, 2023, to July 4, 2023)/河北.xlsx]

## Sheet: Sheet1
时间	问诊	搜索
05.06	4584	465589
05.07	4233	460933
05.08	4655	511445
05.09	4928	541855
05.10	5231	588561
05.11	4897	620051
05.12	6310	637570
05.13	6415	664509
05.14	7223	698311
05.15	7215	757569
05.16	9220	792118
05.17	8727	812171
05.18	8696	828340
05.19	8976	819309
05.20	9253	820727
05.21	9597	883055
05.22	9431	951040
05.23	10862	1019361
05.24	10896	1056318
05.25	13292	1078501
05.26	13018	1072651
05.27	13654	1040730
05.28	14223	1055617
05.29	14009	1069608
05.30	12284	1016034
05.31	12362	956215
06.01	12035	919897
06.02	12200	930803
06.03	11429	931092
06.04	11416	958364
06.05	10900	974699
06.06	9922	941377
06.07	9199	886600
06.08	7213	865025
06.09	8350	861447
06.10	8530	816810
06.11	8819	809639
06.12	8056	817938
06.13	8278	798183
06.14	9245	772036
06.15	8322	738405
06.16	6963	693163
06.17	7510	665904
06.18	6746	637089
06.19	6274	624586
06.20	6393	598370
06.21	6385	573961
06.22	6561	546334
06.23	5611	554989
06.24	5811	555334
06.25	5548	533523
06.26	5407	517849
06.27	4846	504567
06.28	4793	478412
06.29	4753	467877
06.30	4255	462000
07.01	3649	454177
07.02	4624	442929
07.03	3915	431982
07.04	3718	423928
