# Supplementary material for: The predation relationship between online medical search and online medical consultation—empirical research based on Baidu platform data
Source: Front Public Health. 2024 Aug 29;12:1392743. doi: 10.3389/fpubh.2024.1392743 (PMC11390467; doi:10.3389/fpubh.2024.1392743)
Supplement: Supplementary file 1 [file Data_Sheet_1.ZIP › Baidu COVID-19 Epidemic Index Dataset Tracking Public Health Interest and Inquiries in China (May 6, 2023, to July 4, 2023)/河南.xlsx]

## Sheet: Sheet1
时间	问诊	搜索
05.06	4506	650665
05.07	4632	664675
05.08	5120	720976
05.09	5993	761859
05.10	6812	821550
05.11	6285	859830
05.12	7577	907065
05.13	8397	966556
05.14	9569	1035831
05.15	9630	1126498
05.16	13467	1192530
05.17	11138	1227361
05.18	13035	1253818
05.19	13027	1253581
05.20	12431	1232211
05.21	11730	1249153
05.22	11545	1278557
05.23	12939	1308759
05.24	12750	1261671
05.25	14500	1290685
05.26	13626	1263581
05.27	13986	1237751
05.28	13638	1221868
05.29	12483	1188445
05.30	11535	1122172
05.31	11987	1063268
06.01	10058	1022863
06.02	9878	1047489
06.03	9833	1007724
06.04	9448	994847
06.05	8806	987637
06.06	8037	949262
06.07	7837	932555
06.08	5945	914434
06.09	7603	910010
06.10	6602	881642
06.11	5701	870195
06.12	6023	863105
06.13	5592	823941
06.14	6651	788848
06.15	5505	763536
06.16	4884	729386
06.17	5561	700388
06.18	4601	679338
06.19	4175	671566
06.20	4595	647438
06.21	4327	621522
06.22	4278	603244
06.23	3940	640567
06.24	3805	640455
06.25	3691	640686
06.26	3275	621985
06.27	3176	606277
06.28	3178	580947
06.29	2676	574404
06.30	2746	556112
07.01	2443	536429
07.02	2485	545129
07.03	2423	547504
07.04	2225	525891
