# Supplementary material for: The predation relationship between online medical search and online medical consultation—empirical research based on Baidu platform data
Source: Front Public Health. 2024 Aug 29;12:1392743. doi: 10.3389/fpubh.2024.1392743 (PMC11390467; doi:10.3389/fpubh.2024.1392743)
Supplement: Supplementary file 1 [file Data_Sheet_1.ZIP › Baidu COVID-19 Epidemic Index Dataset Tracking Public Health Interest and Inquiries in China (May 6, 2023, to July 4, 2023)/浙江.xlsx]

## Sheet: Sheet1
时间	问诊	搜索
05.06	5186	657625
05.07	5712	642669
05.08	5638	699650
05.09	6047	752821
05.10	7601	807406
05.11	7554	855120
05.12	7815	913382
05.13	9354	993854
05.14	10909	1104766
05.15	12423	1247533
05.16	16657	1359214
05.17	14916	1412346
05.18	17249	1470939
05.19	18105	1497631
05.20	18075	1520977
05.21	19039	1695430
05.22	18288	1712083
05.23	19929	1821900
05.24	20545	1785548
05.25	22954	1821118
05.26	22654	1886542
05.27	24520	1872250
05.28	23107	1861973
05.29	22265	1797509
05.30	20709	1729865
05.31	19961	1605505
06.01	18512	1547547
06.02	18410	1556233
06.03	18397	1533367
06.04	17992	1542613
06.05	16787	1495031
06.06	14378	1339874
06.07	13711	1259991
06.08	11094	1211966
06.09	11502	1150600
06.10	11105	1120360
06.11	10182	1088795
06.12	9502	1063055
06.13	10170	988182
06.14	9436	927291
06.15	8187	877803
06.16	7397	836321
06.17	7189	792425
06.18	6190	765651
06.19	6409	777854
06.20	5677	736427
06.21	5660	686839
06.22	5301	655094
06.23	5610	672695
06.24	5799	675852
06.25	4962	653898
06.26	4828	660760
06.27	4347	647187
06.28	4259	629107
06.29	4034	639214
06.30	3986	623458
07.01	3461	593651
07.02	3414	590359
07.03	4097	614217
07.04	3946	611494
