# Supplementary material for: The predation relationship between online medical search and online medical consultation—empirical research based on Baidu platform data
Source: Front Public Health. 2024 Aug 29;12:1392743. doi: 10.3389/fpubh.2024.1392743 (PMC11390467; doi:10.3389/fpubh.2024.1392743)
Supplement: Supplementary file 1 [file Data_Sheet_1.ZIP › Baidu COVID-19 Epidemic Index Dataset Tracking Public Health Interest and Inquiries in China (May 6, 2023, to July 4, 2023)/海南.xlsx]

## Sheet: Sheet1
时间	问诊	搜索
05.06	3960	259881
05.07	3577	260170
05.08	3877	249499
05.09	3251	246056
05.10	3399	237468
05.11	3024	231934
05.12	2972	214900
05.13	2675	212188
05.14	2882	207251
05.15	2592	216745
05.16	3214	214276
05.17	2674	205872
05.18	2696	203136
05.19	2390	187978
05.20	1906	170455
05.21	1969	166107
05.22	1714	165542
05.23	1962	156304
05.24	1614	145200
05.25	1731	139549
05.26	1251	125003
05.27	1440	119354
05.28	1343	116797
05.29	1479	120131
05.30	1447	116415
05.31	1232	105968
06.01	1027	101221
06.02	1228	97575
06.03	932	94419
06.04	1027	93345
06.05	960	96668
06.06	906	93137
06.07	666	85176
06.08	621	85217
06.09	506	82979
06.10	581	76406
06.11	408	75626
06.12	497	81002
06.13	462	78671
06.14	765	78583
06.15	470	75015
06.16	389	70951
06.17	391	65943
06.18	530	64028
06.19	416	71435
06.20	562	66280
06.21	308	63497
06.22	389	57668
06.23	411	61148
06.24	342	62056
06.25	420	65176
06.26	372	67024
06.27	457	65042
06.28	270	64006
06.29	235	62013
06.30	230	60612
07.01	216	55308
07.02	351	54217
07.03	357	56940
07.04	298	56322
