# Supplementary material for: The predation relationship between online medical search and online medical consultation—empirical research based on Baidu platform data
Source: Front Public Health. 2024 Aug 29;12:1392743. doi: 10.3389/fpubh.2024.1392743 (PMC11390467; doi:10.3389/fpubh.2024.1392743)
Supplement: Supplementary file 1 [file Data_Sheet_1.ZIP › Baidu COVID-19 Epidemic Index Dataset Tracking Public Health Interest and Inquiries in China (May 6, 2023, to July 4, 2023)/湖北.xlsx]

## Sheet: Sheet1
时间	问诊	搜索
05.06	3816	469217
05.07	3783	472525
05.08	4365	535956
05.09	4960	569643
05.10	5278	591284
05.11	5027	630637
05.12	6019	663387
05.13	6347	700731
05.14	7514	744232
05.15	7334	845410
05.16	9663	874856
05.17	8749	875454
05.18	10044	898105
05.19	10231	896011
05.20	9262	878839
05.21	9377	885147
05.22	8013	897197
05.23	8822	911545
05.24	8638	865754
05.25	10994	876004
05.26	9630	832967
05.27	9245	802292
05.28	9413	801683
05.29	8761	778666
05.30	7762	745285
05.31	7703	684117
06.01	6326	654656
06.02	6480	650419
06.03	6102	623048
06.04	6585	609482
06.05	4996	590061
06.06	4964	558641
06.07	4413	536732
06.08	3514	525703
06.09	4099	506173
06.10	3518	480488
06.11	3399	467478
06.12	2993	492026
06.13	2923	459875
06.14	3709	444976
06.15	2542	425658
06.16	2394	403822
06.17	3012	384928
06.18	2156	377505
06.19	2344	392721
06.20	2116	380286
06.21	1650	355684
06.22	1443	324189
06.23	2079	348122
06.24	1993	362259
06.25	1844	365504
06.26	1420	363548
06.27	1852	358369
06.28	1240	354811
06.29	1375	361027
06.30	1418	347530
07.01	1238	333150
07.02	1245	334316
07.03	1135	350627
07.04	1681	339925
