# Supplementary material for: The predation relationship between online medical search and online medical consultation—empirical research based on Baidu platform data
Source: Front Public Health. 2024 Aug 29;12:1392743. doi: 10.3389/fpubh.2024.1392743 (PMC11390467; doi:10.3389/fpubh.2024.1392743)
Supplement: Supplementary file 1 [file Data_Sheet_1.ZIP › Baidu COVID-19 Epidemic Index Dataset Tracking Public Health Interest and Inquiries in China (May 6, 2023, to July 4, 2023)/湖南.xlsx]

## Sheet: Sheet1
时间	问诊	搜索
05.06	5032	536129
05.07	5189	542472
05.08	7036	638536
05.09	7047	710204
05.10	8842	748014
05.11	8504	799425
05.12	9473	844904
05.13	9816	892732
05.14	11304	983743
05.15	12647	1144096
05.16	17059	1215387
05.17	14532	1212353
05.18	16468	1230664
05.19	15067	1221977
05.20	13733	1145544
05.21	13895	1130755
05.22	11978	1086424
05.23	12857	1079820
05.24	11347	1006735
05.25	13531	996601
05.26	12161	936591
05.27	11555	869892
05.28	10803	842134
05.29	10125	819335
05.30	8928	758751
05.31	9048	685839
06.01	7157	647529
06.02	6826	648755
06.03	6596	611277
06.04	5929	604159
06.05	5232	584741
06.06	4940	555824
06.07	4649	523616
06.08	3586	523466
06.09	3949	509091
06.10	3560	484880
06.11	3083	480334
06.12	2903	506904
06.13	2930	472791
06.14	3495	446851
06.15	2866	438841
06.16	2146	416940
06.17	2394	410123
06.18	1966	398980
06.19	2650	419217
06.20	3666	410926
06.21	2355	354212
06.22	1738	311943
06.23	1614	344011
06.24	1930	353607
06.25	1645	360640
06.26	1563	364348
06.27	1712	356407
06.28	1377	353123
06.29	1458	388054
06.30	1113	360287
07.01	982	317006
07.02	1340	303402
07.03	1259	389604
07.04	1100	344147
