# Supplementary material for: The predation relationship between online medical search and online medical consultation—empirical research based on Baidu platform data
Source: Front Public Health. 2024 Aug 29;12:1392743. doi: 10.3389/fpubh.2024.1392743 (PMC11390467; doi:10.3389/fpubh.2024.1392743)
Supplement: Supplementary file 1 [file Data_Sheet_1.ZIP › Baidu COVID-19 Epidemic Index Dataset Tracking Public Health Interest and Inquiries in China (May 6, 2023, to July 4, 2023)/甘肃.xlsx]

## Sheet: Sheet1
时间	问诊	搜索
05.06	1339	134267
05.07	1285	129547
05.08	1558	134146
05.09	1461	137092
05.10	1542	134247
05.11	1196	139136
05.12	1419	134806
05.13	1353	135350
05.14	1446	140523
05.15	1474	162969
05.16	1952	171500
05.17	1834	178333
05.18	2087	177198
05.19	1842	176393
05.20	1669	172558
05.21	1859	168647
05.22	2144	186995
05.23	1829	192983
05.24	2264	191894
05.25	2715	187963
05.26	2108	181654
05.27	2270	180690
05.28	2445	180186
05.29	2543	191291
05.30	2081	183021
05.31	1956	175800
06.01	2022	162608
06.02	2180	166727
06.03	1866	163369
06.04	1794	160586
06.05	1555	172116
06.06	1312	172678
06.07	1318	162772
06.08	1217	162576
06.09	1658	167225
06.10	1540	156933
06.11	1363	164362
06.12	1297	170526
06.13	1168	167187
06.14	1397	165771
06.15	1444	162217
06.16	1241	157097
06.17	1547	151504
06.18	933	143695
06.19	1091	152529
06.20	1055	151948
06.21	1246	134982
06.22	891	123603
06.23	1048	132164
06.24	978	135891
06.25	993	139823
06.26	982	145719
06.27	808	141474
06.28	874	134945
06.29	861	132908
06.30	679	128786
07.01	681	125652
07.02	781	127662
07.03	802	127228
07.04	699	121370
