# Supplementary material for: The predation relationship between online medical search and online medical consultation—empirical research based on Baidu platform data
Source: Front Public Health. 2024 Aug 29;12:1392743. doi: 10.3389/fpubh.2024.1392743 (PMC11390467; doi:10.3389/fpubh.2024.1392743)
Supplement: Supplementary file 1 [file Data_Sheet_1.ZIP › Baidu COVID-19 Epidemic Index Dataset Tracking Public Health Interest and Inquiries in China (May 6, 2023, to July 4, 2023)/福建.xlsx]

## Sheet: Sheet1
时间	问诊	搜索
05.06	1856	294924
05.07	1988	296716
05.08	2433	328174
05.09	2134	356204
05.10	2827	377668
05.11	3000	418102
05.12	3533	441979
05.13	4301	468602
05.14	4277	518084
05.15	5153	605221
05.16	7176	673308
05.17	5976	713118
05.18	7641	755270
05.19	7897	753406
05.20	7650	776950
05.21	8589	868806
05.22	8705	918118
05.23	8043	923286
05.24	8355	941531
05.25	10440	952098
05.26	10445	939379
05.27	10310	912032
05.28	10106	908805
05.29	10028	892213
05.30	9056	840056
05.31	8426	767994
06.01	8009	715343
06.02	7806	714219
06.03	7586	696004
06.04	7402	680854
06.05	6354	663386
06.06	5807	609612
06.07	4704	564595
06.08	4118	542067
06.09	4397	514345
06.10	4615	489059
06.11	4017	478254
06.12	4171	489709
06.13	3668	475162
06.14	3982	447341
06.15	3260	412073
06.16	2763	389846
06.17	4091	371687
06.18	2794	356351
06.19	2841	369499
06.20	2570	361386
06.21	2862	329198
06.22	2357	309934
06.23	2213	323652
06.24	2989	321860
06.25	2107	332217
06.26	1738	325974
06.27	1765	309776
06.28	1739	304881
06.29	1582	299808
06.30	1060	288323
07.01	1279	271601
07.02	1455	268848
07.03	1666	275265
07.04	1227	282589
