# Supplementary material for: The predation relationship between online medical search and online medical consultation—empirical research based on Baidu platform data
Source: Front Public Health. 2024 Aug 29;12:1392743. doi: 10.3389/fpubh.2024.1392743 (PMC11390467; doi:10.3389/fpubh.2024.1392743)
Supplement: Supplementary file 1 [file Data_Sheet_1.ZIP › Baidu COVID-19 Epidemic Index Dataset Tracking Public Health Interest and Inquiries in China (May 6, 2023, to July 4, 2023)/西藏.xlsx]

## Sheet: Sheet1
时间	问诊	搜索
05.06	147	10336
05.07	74	9900
05.08	43	11188
05.09	119	11770
05.10	115	11766
05.11	116	11369
05.12	128	11187
05.13	119	10970
05.14	98	11406
05.15	123	14403
05.16	84	16013
05.17	99	15276
05.18	137	14373
05.19	241	14918
05.20	109	14694
05.21	160	15880
05.22	112	18430
05.23	134	18859
05.24	131	19578
05.25	284	19456
05.26	103	19918
05.27	156	18885
05.28	168	18533
05.29	250	20469
05.30	171	19399
05.31	196	18988
06.01	210	17684
06.02	148	18662
06.03	163	16908
06.04	162	17734
06.05	98	19165
06.06	98	18144
06.07	128	17745
06.08	143	16652
06.09	94	16814
06.10	165	14608
06.11	67	14783
06.12	191	15992
06.13	47	15252
06.14	197	14503
06.15	139	13987
06.16	113	14053
06.17	70	11924
06.18	47	12787
06.19	87	13748
06.20	94	12632
06.21	59	11191
06.22	66	10185
06.23	41	11277
06.24	37	11646
06.25	63	12358
06.26	160	12836
06.27	70	11827
06.28	48	11400
06.29	119	11493
06.30	50	11572
07.01	74	10447
07.02	65	10558
07.03	32	10683
07.04	52	9971
