# Supplementary material for: The predation relationship between online medical search and online medical consultation—empirical research based on Baidu platform data
Source: Front Public Health. 2024 Aug 29;12:1392743. doi: 10.3389/fpubh.2024.1392743 (PMC11390467; doi:10.3389/fpubh.2024.1392743)
Supplement: Supplementary file 1 [file Data_Sheet_1.ZIP › Baidu COVID-19 Epidemic Index Dataset Tracking Public Health Interest and Inquiries in China (May 6, 2023, to July 4, 2023)/贵州.xlsx]

## Sheet: Sheet1
时间	问诊	搜索
05.06	1598	181648
05.07	1283	171149
05.08	1467	185302
05.09	1812	189798
05.10	1897	198440
05.11	1804	209786
05.12	2133	223222
05.13	2840	243385
05.14	3225	268715
05.15	3670	330323
05.16	5070	371951
05.17	5125	414010
05.18	5938	428112
05.19	6052	414587
05.20	5365	397741
05.21	5530	427718
05.22	5385	430483
05.23	5655	427135
05.24	5446	401536
05.25	6139	387754
05.26	4273	356364
05.27	4377	334463
05.28	4794	336193
05.29	4267	326350
05.30	4209	303383
05.31	3324	261783
06.01	3076	244510
06.02	2646	233653
06.03	2526	220509
06.04	2271	219178
06.05	2241	216067
06.06	1921	207379
06.07	1713	202088
06.08	1638	193595
06.09	1633	182288
06.10	1243	176270
06.11	1351	182535
06.12	1320	187883
06.13	1378	179854
06.14	1656	177018
06.15	1086	167338
06.16	1155	152284
06.17	1302	145218
06.18	890	147269
06.19	974	160376
06.20	870	155483
06.21	905	143665
06.22	997	121743
06.23	838	129348
06.24	749	133332
06.25	735	149680
06.26	1034	156703
06.27	834	151085
06.28	572	151077
06.29	727	148399
06.30	654	140672
07.01	624	125199
07.02	742	129914
07.03	503	143118
07.04	552	134606
