# Supplementary material for: The predation relationship between online medical search and online medical consultation—empirical research based on Baidu platform data
Source: Front Public Health. 2024 Aug 29;12:1392743. doi: 10.3389/fpubh.2024.1392743 (PMC11390467; doi:10.3389/fpubh.2024.1392743)
Supplement: Supplementary file 1 [file Data_Sheet_1.ZIP › Baidu COVID-19 Epidemic Index Dataset Tracking Public Health Interest and Inquiries in China (May 6, 2023, to July 4, 2023)/辽宁.xlsx]

## Sheet: Sheet1
时间	问诊	搜索
05.06	5710	364651
05.07	4950	360769
05.08	5878	392443
05.09	5493	410888
05.10	5888	418430
05.11	4921	435431
05.12	6173	450990
05.13	5865	447504
05.14	6593	457399
05.15	7093	507837
05.16	8296	519655
05.17	8011	520687
05.18	8557	504781
05.19	7635	494452
05.20	7150	474568
05.21	8147	491261
05.22	7126	531264
05.23	7908	553667
05.24	7415	554971
05.25	8578	555699
05.26	7967	546262
05.27	9433	519236
05.28	8668	516361
05.29	8646	534913
05.30	8861	526424
05.31	8077	498700
06.01	7219	473161
06.02	6914	474999
06.03	7311	459708
06.04	7519	465107
06.05	6849	484689
06.06	6488	475189
06.07	6193	458173
06.08	5189	451039
06.09	5283	432466
06.10	5005	392953
06.11	5203	387770
06.12	5175	412880
06.13	5038	402839
06.14	5911	388543
06.15	4825	380761
06.16	4714	374787
06.17	4695	344010
06.18	4231	333249
06.19	4135	349891
06.20	3865	330651
06.21	4749	311150
06.22	4426	282552
06.23	4014	298127
06.24	3723	303353
06.25	3601	313039
06.26	3983	316378
06.27	3402	306298
06.28	3304	303819
06.29	3019	295955
06.30	2339	281801
07.01	2476	265431
07.02	2644	263923
07.03	2999	280235
07.04	3056	286397
