# Supplementary material for: The predation relationship between online medical search and online medical consultation—empirical research based on Baidu platform data
Source: Front Public Health. 2024 Aug 29;12:1392743. doi: 10.3389/fpubh.2024.1392743 (PMC11390467; doi:10.3389/fpubh.2024.1392743)
Supplement: Supplementary file 1 [file Data_Sheet_1.ZIP › Baidu COVID-19 Epidemic Index Dataset Tracking Public Health Interest and Inquiries in China (May 6, 2023, to July 4, 2023)/重庆市.xlsx]

## Sheet: Sheet1
时间	问诊	搜索
05.06	6841	500874
05.07	5742	481497
05.08	5353	465026
05.09	5262	452705
05.10	5669	429659
05.11	4649	415100
05.12	4783	407169
05.13	5106	406933
05.14	4673	402112
05.15	4234	418341
05.16	5016	396844
05.17	4074	382628
05.18	4841	366160
05.19	3905	337188
05.20	3084	303297
05.21	3056	310013
05.22	2921	302044
05.23	2969	302957
05.24	2631	284458
05.25	3360	277857
05.26	2734	257453
05.27	2355	243133
05.28	2114	247073
05.29	2074	246513
05.30	1721	235923
05.31	1845	208147
06.01	1364	202594
06.02	1669	206674
06.03	1464	189916
06.04	1519	193670
06.05	972	202854
06.06	1154	203742
06.07	1256	202411
06.08	749	197648
06.09	1015	194418
06.10	916	190373
06.11	929	199172
06.12	838	209628
06.13	993	209139
06.14	1207	197384
06.15	763	182069
06.16	745	171792
06.17	748	165171
06.18	587	163875
06.19	851	183977
06.20	567	181285
06.21	784	163311
06.22	546	145516
06.23	597	161513
06.24	535	165401
06.25	746	172695
06.26	580	174688
06.27	795	168909
06.28	612	164406
06.29	539	168549
06.30	517	153186
07.01	415	148157
07.02	505	146456
07.03	714	156367
07.04	724	153746
