# Supplementary material for: The predation relationship between online medical search and online medical consultation—empirical research based on Baidu platform data
Source: Front Public Health. 2024 Aug 29;12:1392743. doi: 10.3389/fpubh.2024.1392743 (PMC11390467; doi:10.3389/fpubh.2024.1392743)
Supplement: Supplementary file 1 [file Data_Sheet_1.ZIP › Baidu COVID-19 Epidemic Index Dataset Tracking Public Health Interest and Inquiries in China (May 6, 2023, to July 4, 2023)/陕西.xlsx]

## Sheet: Sheet1
时间	问诊	搜索
05.06	2683	321240
05.07	2949	318865
05.08	3372	357154
05.09	3626	379831
05.10	4069	401712
05.11	3244	426900
05.12	3664	443589
05.13	4573	463336
05.14	5133	515038
05.15	5880	629428
05.16	8551	712719
05.17	7838	756929
05.18	9702	794728
05.19	10463	802484
05.20	9099	772713
05.21	8862	759246
05.22	8942	799783
05.23	9717	776404
05.24	9476	751267
05.25	10168	755124
05.26	9359	718829
05.27	9473	669832
05.28	9606	677080
05.29	9529	674161
05.30	8194	623255
05.31	8038	597859
06.01	6685	550399
06.02	6609	552036
06.03	6530	516929
06.04	6649	511961
06.05	6259	527668
06.06	4993	505234
06.07	5052	498557
06.08	3862	489001
06.09	4754	476611
06.10	4683	454654
06.11	3829	449481
06.12	4141	462316
06.13	3947	444665
06.14	4479	428095
06.15	3650	414398
06.16	3208	394305
06.17	3703	364384
06.18	2860	345462
06.19	3054	369457
06.20	2539	347022
06.21	2588	319705
06.22	2299	294777
06.23	2598	315394
06.24	2406	320151
06.25	2148	336132
06.26	2240	334926
06.27	1965	319318
06.28	2097	309095
06.29	2087	308081
06.30	1951	291964
07.01	1579	289091
07.02	1690	284568
07.03	1660	279201
07.04	1675	272909
