# Supplementary material for: The predation relationship between online medical search and online medical consultation—empirical research based on Baidu platform data
Source: Front Public Health. 2024 Aug 29;12:1392743. doi: 10.3389/fpubh.2024.1392743 (PMC11390467; doi:10.3389/fpubh.2024.1392743)
Supplement: Supplementary file 1 [file Data_Sheet_1.ZIP › Baidu COVID-19 Epidemic Index Dataset Tracking Public Health Interest and Inquiries in China (May 6, 2023, to July 4, 2023)/青海.xlsx]

## Sheet: Sheet1
时间	问诊	搜索
05.06	407	33286
05.07	347	31135
05.08	436	34016
05.09	388	35211
05.10	375	34701
05.11	372	34633
05.12	228	32003
05.13	367	31441
05.14	357	32719
05.15	360	37352
05.16	525	39169
05.17	360	39616
05.18	361	40127
05.19	388	39746
05.20	435	38870
05.21	532	38541
05.22	504	42463
05.23	635	45099
05.24	498	43315
05.25	606	40911
05.26	349	40071
05.27	457	38246
05.28	434	38206
05.29	447	41237
05.30	407	39689
05.31	398	37780
06.01	288	35418
06.02	384	34239
06.03	386	32900
06.04	308	33309
06.05	350	36169
06.06	322	35167
06.07	282	33459
06.08	310	33367
06.09	256	31305
06.10	339	30940
06.11	242	31998
06.12	158	34077
06.13	293	33033
06.14	241	33819
06.15	225	34006
06.16	131	32096
06.17	203	29535
06.18	237	27144
06.19	206	31210
06.20	218	31145
06.21	325	26243
06.22	125	24164
06.23	121	26224
06.24	116	26182
06.25	116	29230
06.26	163	29025
06.27	144	30438
06.28	233	28662
06.29	213	27341
06.30	219	26162
07.01	97	26529
07.02	200	25912
07.03	118	27426
07.04	164	27561
