# Supplementary material for: The predation relationship between online medical search and online medical consultation—empirical research based on Baidu platform data
Source: Front Public Health. 2024 Aug 29;12:1392743. doi: 10.3389/fpubh.2024.1392743 (PMC11390467; doi:10.3389/fpubh.2024.1392743)
Supplement: Supplementary file 1 [file Data_Sheet_1.ZIP › Baidu COVID-19 Epidemic Index Dataset Tracking Public Health Interest and Inquiries in China (May 6, 2023, to July 4, 2023)/黑龙江.xlsx]

## Sheet: Sheet1
时间	问诊	搜索
05.06	2173	165406
05.07	1651	158247
05.08	2097	178166
05.09	2390	187900
05.10	2221	189038
05.11	2181	195606
05.12	2437	201010
05.13	2648	201529
05.14	2579	206583
05.15	2767	243621
05.16	3539	254749
05.17	3356	256031
05.18	3689	265956
05.19	3957	272877
05.20	3804	273411
05.21	4060	283594
05.22	4074	314345
05.23	4622	327213
05.24	4751	333741
05.25	5847	347216
05.26	5222	335129
05.27	5826	327775
05.28	6106	326673
05.29	5998	340396
05.30	5955	330561
05.31	5100	333057
06.01	5459	317522
06.02	4672	317946
06.03	5176	310693
06.04	5049	314352
06.05	4938	320039
06.06	4879	310958
06.07	3684	300268
06.08	3538	299002
06.09	3470	283979
06.10	3983	265585
06.11	3893	268387
06.12	3536	279358
06.13	3945	267018
06.14	4484	261721
06.15	3626	246186
06.16	3116	239320
06.17	3274	223980
06.18	2948	216402
06.19	3315	229013
06.20	3040	220367
06.21	3130	204189
06.22	2901	181111
06.23	3106	188185
06.24	2817	191973
06.25	3203	199038
06.26	2756	200785
06.27	2207	192892
06.28	2553	187069
06.29	2439	184435
06.30	2044	177595
07.01	2079	164897
07.02	2179	165844
07.03	2096	179598
07.04	2190	178027
