# Supplementary material for: The predation relationship between online medical search and online medical consultation—empirical research based on Baidu platform data
Source: Front Public Health. 2024 Aug 29;12:1392743. doi: 10.3389/fpubh.2024.1392743 (PMC11390467; doi:10.3389/fpubh.2024.1392743)
Supplement: Supplementary file 1 [file Data_Sheet_1.ZIP › Baidu COVID-19 Epidemic Index Dataset Tracking Public Health Interest and Inquiries in China (November 26, 2022 - January 25, 2023)/上海市疫情大数据.xlsx]

## Sheet: Sheet1
时间	问诊	搜索
11.26	23187	332041
11.27	26083	348911
11.28	31815	412785
11.29	51998	439156
11.30	40254	418477
12.01	32925	403702
12.02	34252	396348
12.03	36711	449507
12.04	43196	540245
12.05	54690	694025
12.06	51711	760377
12.07	61952	912676
12.08	84189	1187964
12.09	99116	1413665
12.10	105660	1587837
12.11	130022	1930383
12.12	180099	2836222
12.13	249457	3552775
12.14	334739	4266542
12.15	458545	5227160
12.16	552618	6151593
12.17	628164	6896043
12.18	719660	7854103
12.19	819788	8456126
12.20	918228	9697453
12.21	996005	10281734
12.22	1022927	10534659
12.23	976033	9487193
12.24	955811	9141148
12.25	901635	8343332
12.26	850824	7520994
12.27	782808	6606592
12.28	678390	5510796
12.29	579618	4583818
12.30	493690	3775744
12.31	420258	3060698
01.01	351151	2542351
01.02	335304	2333555
01.03	303651	2003746
01.04	265958	1772568
01.05	264392	1603856
01.06	253412	1403622
01.07	233830	1243483
01.08	212354	1110837
01.09	203409	1013525
01.10	172913	898511
01.11	135437	828817
01.12	163911	756361
01.13	151016	683645
01.14	126767	597754
01.15	101917	470035
01.16	97971	444581
01.17	93186	409475
01.18	85681	366290
01.19	77148	331237
01.20	63815	273726
01.21	42729	183548
01.22	43045	186779
01.23	49017	192542
01.24	45453	177111
01.25	48023	180960
