# Supplementary material for: The predation relationship between online medical search and online medical consultation—empirical research based on Baidu platform data
Source: Front Public Health. 2024 Aug 29;12:1392743. doi: 10.3389/fpubh.2024.1392743 (PMC11390467; doi:10.3389/fpubh.2024.1392743)
Supplement: Supplementary file 1 [file Data_Sheet_1.ZIP › Baidu COVID-19 Epidemic Index Dataset Tracking Public Health Interest and Inquiries in China (November 26, 2022 - January 25, 2023)/云南省疫情大数据.xlsx]

## Sheet: Sheet1
时间	问诊	搜索
11.26	30794	436421
11.27	31577	446914
11.28	43302	536631
11.29	97112	687934
11.30	71326	597607
12.01	57063	569334
12.02	50521	542929
12.03	55545	576641
12.04	53607	615713
12.05	64337	737595
12.06	70149	880913
12.07	75953	950089
12.08	91948	1139773
12.09	105299	1355215
12.10	121127	1586992
12.11	163087	2114012
12.12	209463	2755953
12.13	277285	3428029
12.14	364283	3767336
12.15	457972	4148407
12.16	476687	4255154
12.17	481713	3989312
12.18	510477	4114406
12.19	578280	4495450
12.20	619855	4835133
12.21	634312	4795010
12.22	658873	4835166
12.23	654415	4737635
12.24	642405	4555597
12.25	634787	4384126
12.26	626665	4145222
12.27	588037	3707823
12.28	512419	3179248
12.29	470345	2836225
12.30	418923	2493725
12.31	363011	2131917
01.01	322047	1860316
01.02	302649	1726225
01.03	280611	1564627
01.04	251069	1394807
01.05	234753	1255543
01.06	225839	1109307
01.07	196863	948031
01.08	181501	835429
01.09	174909	776247
01.10	157209	696674
01.11	123994	637069
01.12	138076	576475
01.13	126904	530091
01.14	115508	475420
01.15	100569	417548
01.16	99593	389003
01.17	91129	352573
01.18	86130	316067
01.19	73889	285800
01.20	63478	251770
01.21	44679	179851
01.22	45562	186102
01.23	48267	187830
01.24	52251	180766
01.25	53727	185206
