# Supplementary material for: The predation relationship between online medical search and online medical consultation—empirical research based on Baidu platform data
Source: Front Public Health. 2024 Aug 29;12:1392743. doi: 10.3389/fpubh.2024.1392743 (PMC11390467; doi:10.3389/fpubh.2024.1392743)
Supplement: Supplementary file 1 [file Data_Sheet_1.ZIP › Baidu COVID-19 Epidemic Index Dataset Tracking Public Health Interest and Inquiries in China (November 26, 2022 - January 25, 2023)/全国疫情大数据.xlsx]

## Sheet: Sheet1
时间	问诊	搜索
11.26	1401995	22397848
11.27	1498393	23785656
11.28	1921318	25852113
11.29	3052945	27719510
11.30	2523968	26611964
12.01	2196977	26141254
12.02	2158236	26565922
12.03	2272683	28931057
12.04	2418434	32344695
12.05	3019977	40738725
12.06	3207327	47306890
12.07	3719565	54287935
12.08	4998121	65795461
12.09	5809686	77643064
12.10	6679438	88063584
12.11	8101291	105045032
12.12	10192635	134851707
12.13	12725625	160354188
12.14	17803085	187548926
12.15	23168956	215506291
12.16	25713204	232921723
12.17	28076472	249103029
12.18	30083101	263999753
12.19	32332282	273653330
12.20	34327385	293874071
12.21	35386093	297602012
12.22	35019196	285260829
12.23	33433377	264893093
12.24	31710672	245327884
12.25	29506491	219877569
12.26	27653916	194751531
12.27	25240216	168778788
12.28	21977547	139679668
12.29	19488675	116172223
12.30	16804142	96551107
12.31	14414877	79497928
01.01	12311693	66411210
01.02	11620536	60796731
01.03	10716267	52801921
01.04	9521109	46812949
01.05	9284958	42322112
01.06	9116333	37946434
01.07	8299804	33640250
01.08	7620580	30104223
01.09	7357309	27846791
01.10	6670129	25200460
01.11	5114284	22960619
01.12	5957752	21154097
01.13	5479140	19247775
01.14	4651094	16801426
01.15	4079098	14511379
01.16	3928661	13576634
01.17	3717620	12473974
01.18	3412340	11380046
01.19	3049266	10459370
01.20	2551414	8943928
01.21	1695197	6410946
01.22	1826642	6744095
01.23	2030952	7009689
01.24	2099404	6824609
