# Supplementary material for: The predation relationship between online medical search and online medical consultation—empirical research based on Baidu platform data
Source: Front Public Health. 2024 Aug 29;12:1392743. doi: 10.3389/fpubh.2024.1392743 (PMC11390467; doi:10.3389/fpubh.2024.1392743)
Supplement: Supplementary file 1 [file Data_Sheet_1.ZIP › Baidu COVID-19 Epidemic Index Dataset Tracking Public Health Interest and Inquiries in China (November 26, 2022 - January 25, 2023)/内蒙古自治区疫情大数据.xlsx]

## Sheet: Sheet1
时间	问诊	搜索
11.26	26791	356536
11.27	28394	374010
11.28	38689	423057
11.29	53306	422820
11.30	46151	400635
12.01	41080	386581
12.02	39394	387753
12.03	38215	383173
12.04	39755	385610
12.05	45929	469430
12.06	47703	547193
12.07	55339	642820
12.08	73178	851101
12.09	76982	876874
12.10	84282	916476
12.11	99350	1060496
12.12	124383	1356400
12.13	165169	1693460
12.14	242490	2146579
12.15	323264	2598309
12.16	382316	2983537
12.17	442077	3486251
12.18	512014	4019293
12.19	590571	4460382
12.20	650517	4942158
12.21	689088	5110368
12.22	710608	5066601
12.23	707625	4879444
12.24	674662	4614274
12.25	643850	4205439
12.26	615987	3763630
12.27	555538	3296533
12.28	495367	2797268
12.29	455320	2386028
12.30	395112	2027130
12.31	345816	1684552
01.01	305829	1418652
01.02	288894	1299590
01.03	268965	1132045
01.04	240469	1004039
01.05	233559	900017
01.06	229914	811933
01.07	207411	712508
01.08	194359	642131
01.09	185112	590474
01.10	170497	538443
01.11	134843	493384
01.12	155476	454813
01.13	139266	401575
01.14	124439	354155
01.15	119457	350507
01.16	117964	327694
01.17	104201	287388
01.18	99286	258818
01.19	84592	227823
01.20	66439	189048
01.21	42105	123910
01.22	48479	138262
01.23	51797	141613
01.24	56637	146866
01.25	61070	151887
