# Supplementary material for: The predation relationship between online medical search and online medical consultation—empirical research based on Baidu platform data
Source: Front Public Health. 2024 Aug 29;12:1392743. doi: 10.3389/fpubh.2024.1392743 (PMC11390467; doi:10.3389/fpubh.2024.1392743)
Supplement: Supplementary file 1 [file Data_Sheet_1.ZIP › Baidu COVID-19 Epidemic Index Dataset Tracking Public Health Interest and Inquiries in China (November 26, 2022 - January 25, 2023)/北京市疫情大数据.xlsx]

## Sheet: Sheet1
时间	问诊	搜索
11.26	64884	1313450
11.27	72725	1428066
11.28	87814	1477417
11.29	109395	1502821
11.30	112784	1680087
12.01	118015	1895269
12.02	135293	2189395
12.03	160855	2587231
12.04	186043	3133110
12.05	250338	4047798
12.06	291092	5271101
12.07	382019	6770297
12.08	554321	8236401
12.09	680662	10012195
12.10	779717	11323685
12.11	900833	12436236
12.12	946519	12739149
12.13	970967	12350091
12.14	1096451	11951914
12.15	1126116	11056599
12.16	1048165	9961742
12.17	1015354	9188446
12.18	959271	8472369
12.19	922402	7481195
12.20	879360	7152975
12.21	841149	6507055
12.22	782919	5756155
12.23	746142	5212198
12.24	706638	4816467
12.25	674006	4393238
12.26	666561	4125350
12.27	656502	3709901
12.28	594373	3191868
12.29	544018	2819124
12.30	466457	2402636
12.31	412334	2039386
01.01	346197	1750680
01.02	341581	1703921
01.03	333733	1596100
01.04	299160	1457210
01.05	292503	1337426
01.06	285102	1228276
01.07	262382	1119481
01.08	247433	1019797
01.09	243784	980063
01.10	222507	898402
01.11	168251	829526
01.12	202262	764138
01.13	187685	702567
01.14	152725	618763
01.15	141092	554439
01.16	143959	532381
01.17	137056	484717
01.18	125299	444736
01.19	110560	392638
01.20	86572	321863
01.21	51542	209201
01.22	58920	222790
01.23	64915	226096
01.24	66955	225583
01.25	68128	233098
