# Supplementary material for: The predation relationship between online medical search and online medical consultation—empirical research based on Baidu platform data
Source: Front Public Health. 2024 Aug 29;12:1392743. doi: 10.3389/fpubh.2024.1392743 (PMC11390467; doi:10.3389/fpubh.2024.1392743)
Supplement: Supplementary file 1 [file Data_Sheet_1.ZIP › Baidu COVID-19 Epidemic Index Dataset Tracking Public Health Interest and Inquiries in China (November 26, 2022 - January 25, 2023)/吉林省疫情大数据.xlsx]

## Sheet: Sheet1
时间	问诊	搜索
11.26	22877	357689
11.27	25420	382057
11.28	40313	427045
11.29	50533	417385
11.30	44490	403899
12.01	43075	420677
12.02	40375	414716
12.03	38925	425895
12.04	40972	431211
12.05	47930	518435
12.06	51446	607444
12.07	58015	684784
12.08	77057	883380
12.09	96605	1168170
12.10	119982	1468369
12.11	159050	1964293
12.12	212571	2671649
12.13	265602	3166130
12.14	349680	3633007
12.15	431347	3928664
12.16	471573	4183554
12.17	504287	4421252
12.18	524351	4524099
12.19	556298	4568221
12.20	567926	4675321
12.21	555719	4422869
12.22	527268	4046459
12.23	494665	3657383
12.24	463672	3359218
12.25	436770	3043908
12.26	414984	2741740
12.27	393139	2409332
12.28	363340	2058200
12.29	341948	1826273
12.30	312786	1605738
12.31	281787	1381442
01.01	242309	1177090
01.02	234879	1138823
01.03	226075	1008323
01.04	202203	910556
01.05	200971	844711
01.06	203428	786932
01.07	185541	716830
01.08	172667	655257
01.09	167442	606274
01.10	157736	562274
01.11	121699	515412
01.12	137524	475904
01.13	124657	423790
01.14	105794	367319
01.15	99982	349198
01.16	98923	323139
01.17	96987	301323
01.18	86686	278685
01.19	77439	249768
01.20	60210	203522
01.21	36997	130284
01.22	44848	156247
01.23	49795	162258
01.24	50737	161747
01.25	55198	164913
