# Supplementary material for: The predation relationship between online medical search and online medical consultation—empirical research based on Baidu platform data
Source: Front Public Health. 2024 Aug 29;12:1392743. doi: 10.3389/fpubh.2024.1392743 (PMC11390467; doi:10.3389/fpubh.2024.1392743)
Supplement: Supplementary file 1 [file Data_Sheet_1.ZIP › Baidu COVID-19 Epidemic Index Dataset Tracking Public Health Interest and Inquiries in China (November 26, 2022 - January 25, 2023)/四川省疫情大数据.xlsx]

## Sheet: Sheet1
时间	问诊	搜索
11.26	56960	863829
11.27	58816	921234
11.28	72704	980986
11.29	141516	1126861
11.30	113445	1005427
12.01	89336	958780
12.02	87778	983820
12.03	90292	1039255
12.04	95930	1175455
12.05	119429	1544416
12.06	145925	2216652
12.07	178134	2737522
12.08	256374	3724974
12.09	329407	4924117
12.10	429461	6310594
12.11	577428	8296760
12.12	735542	10797061
12.13	931377	12564211
12.14	1258090	13887889
12.15	1552236	15188050
12.16	1590639	14699078
12.17	1580024	13759416
12.18	1508232	12718204
12.19	1429787	11278502
12.20	1343268	10692328
12.21	1233189	9354124
12.22	1137521	8098375
12.23	942455	6650716
12.24	824116	5575567
12.25	715555	4634946
12.26	659887	4020093
12.27	607313	3453922
12.28	538676	2847721
12.29	497149	2466040
12.30	446432	2154688
12.31	384038	1774178
01.01	327442	1513064
01.02	327037	1473437
01.03	330326	1412749
01.04	302901	1318188
01.05	293882	1196551
01.06	289421	1089175
01.07	264063	992504
01.08	252929	924300
01.09	248618	891819
01.10	228039	835635
01.11	176300	774658
01.12	204191	716023
01.13	189333	670066
01.14	160606	577591
01.15	135750	486931
01.16	136680	485293
01.17	125348	439361
01.18	116139	406757
01.19	104005	368089
01.20	88204	320645
01.21	61084	236897
01.22	61748	237488
01.23	71350	260645
01.24	76761	255987
01.25	86889	273711
