# Supplementary material for: The predation relationship between online medical search and online medical consultation—empirical research based on Baidu platform data
Source: Front Public Health. 2024 Aug 29;12:1392743. doi: 10.3389/fpubh.2024.1392743 (PMC11390467; doi:10.3389/fpubh.2024.1392743)
Supplement: Supplementary file 1 [file Data_Sheet_1.ZIP › Baidu COVID-19 Epidemic Index Dataset Tracking Public Health Interest and Inquiries in China (November 26, 2022 - January 25, 2023)/天津市疫情大数据.xlsx]

## Sheet: Sheet1
时间	问诊	搜索
11.26	14385	248406
11.27	15197	264356
11.28	18666	295591
11.29	24960	282193
11.30	25039	302021
12.01	23097	297849
12.02	27466	347614
12.03	28986	370580
12.04	29310	385347
12.05	36153	491595
12.06	40902	623392
12.07	50355	779750
12.08	71072	1057747
12.09	96521	1440993
12.10	124172	1888530
12.11	177671	2665461
12.12	248631	3533348
12.13	302907	4027772
12.14	410188	4529798
12.15	476517	4590830
12.16	470399	4382575
12.17	455206	4136406
12.18	441531	3819898
12.19	411955	3376074
12.20	375746	3015195
12.21	331542	2548472
12.22	288530	2088097
12.23	248026	1758936
12.24	223729	1518087
12.25	208337	1329401
12.26	202391	1219147
12.27	195208	1089615
12.28	181503	936086
12.29	169329	836288
12.30	151679	729209
12.31	138825	643012
01.01	120850	557481
01.02	115796	543575
01.03	110516	498260
01.04	99743	461211
01.05	100905	423570
01.06	99302	392004
01.07	92326	354358
01.08	81594	323243
01.09	80469	305258
01.10	73614	282262
01.11	57781	258979
01.12	68738	240770
01.13	59485	221678
01.14	51389	189263
01.15	49376	173011
01.16	48729	170808
01.17	45735	154652
01.18	42580	143181
01.19	35103	128022
01.20	28870	101156
01.21	18649	71910
01.22	23259	81478
01.23	22725	78478
01.24	25068	81682
01.25	27856	85204
