# Supplementary material for: The predation relationship between online medical search and online medical consultation—empirical research based on Baidu platform data
Source: Front Public Health. 2024 Aug 29;12:1392743. doi: 10.3389/fpubh.2024.1392743 (PMC11390467; doi:10.3389/fpubh.2024.1392743)
Supplement: Supplementary file 1 [file Data_Sheet_1.ZIP › Baidu COVID-19 Epidemic Index Dataset Tracking Public Health Interest and Inquiries in China (November 26, 2022 - January 25, 2023)/宁夏回族自治区疫情大数据.xlsx]

## Sheet: Sheet1
时间	问诊	搜索
11.26	5820	90086
11.27	5752	99897
11.28	9401	95391
11.29	11798	89783
11.30	9539	87012
12.01	7802	85975
12.02	7963	83061
12.03	8448	83879
12.04	8163	79927
12.05	11373	97653
12.06	11086	112168
12.07	10669	131793
12.08	16659	192253
12.09	17848	189078
12.10	18552	190127
12.11	20097	207420
12.12	23523	253468
12.13	29939	299996
12.14	45028	373860
12.15	68191	461535
12.16	82550	539606
12.17	108127	699216
12.18	135663	868489
12.19	165114	1045241
12.20	201152	1269768
12.21	226449	1439331
12.22	249996	1522900
12.23	268973	1609891
12.24	275688	1648875
12.25	278088	1595501
12.26	269307	1465474
12.27	243330	1293061
12.28	213430	1094736
12.29	188920	933822
12.30	160676	779864
12.31	136557	644508
01.01	113162	529137
01.02	104179	472193
01.03	96446	399988
01.04	85462	349476
01.05	79009	304040
01.06	77552	271994
01.07	71996	238872
01.08	65266	210184
01.09	60304	189253
01.10	57100	172103
01.11	42468	152821
01.12	51127	138907
01.13	40585	113915
01.14	36890	102766
01.15	32829	91502
01.16	32962	86770
01.17	29137	78841
01.18	28648	72957
01.19	25892	64073
01.20	21474	55888
01.21	13251	38421
01.22	14787	39006
01.23	15492	38436
01.24	15526	38909
01.25	18103	39432
