# Supplementary material for: The predation relationship between online medical search and online medical consultation—empirical research based on Baidu platform data
Source: Front Public Health. 2024 Aug 29;12:1392743. doi: 10.3389/fpubh.2024.1392743 (PMC11390467; doi:10.3389/fpubh.2024.1392743)
Supplement: Supplementary file 1 [file Data_Sheet_1.ZIP › Baidu COVID-19 Epidemic Index Dataset Tracking Public Health Interest and Inquiries in China (November 26, 2022 - January 25, 2023)/安徽省疫情大数据.xlsx]

## Sheet: Sheet1
时间	问诊	搜索
11.26	29978	518142
11.27	32378	536553
11.28	48272	610993
11.29	89069	702332
11.30	55461	549044
12.01	44553	504582
12.02	43500	500078
12.03	44729	562105
12.04	47597	607112
12.05	61410	774461
12.06	67139	955861
12.07	85065	1275331
12.08	109104	1566910
12.09	121817	1726413
12.10	126022	1789169
12.11	151902	2116282
12.12	221455	3245836
12.13	328297	4610987
12.14	562352	6408990
12.15	865336	8766169
12.16	1043105	10004199
12.17	1213898	11433328
12.18	1356979	12641982
12.19	1478995	13351120
12.20	1568304	14194777
12.21	1594566	14036540
12.22	1514532	12708193
12.23	1382711	11214389
12.24	1239870	9688350
12.25	1089902	8206974
12.26	980886	6998804
12.27	853473	5785392
12.28	719514	4652407
12.29	621560	3763575
12.30	524077	3051106
12.31	439667	2459510
01.01	384741	2062333
01.02	358643	1859881
01.03	328516	1615088
01.04	289073	1429751
01.05	291717	1323427
01.06	295517	1217734
01.07	273378	1061807
01.08	246299	957056
01.09	239532	893667
01.10	215719	805237
01.11	160708	726974
01.12	196216	700042
01.13	186617	646626
01.14	154682	558805
01.15	125907	461041
01.16	123453	444235
01.17	117716	416593
01.18	114050	395260
01.19	101158	372297
01.20	87838	326159
01.21	57969	243770
01.22	66185	267541
01.23	70479	267911
01.24	69936	251792
01.25	78465	252256
