# Supplementary material for: The predation relationship between online medical search and online medical consultation—empirical research based on Baidu platform data
Source: Front Public Health. 2024 Aug 29;12:1392743. doi: 10.3389/fpubh.2024.1392743 (PMC11390467; doi:10.3389/fpubh.2024.1392743)
Supplement: Supplementary file 1 [file Data_Sheet_1.ZIP › Baidu COVID-19 Epidemic Index Dataset Tracking Public Health Interest and Inquiries in China (November 26, 2022 - January 25, 2023)/山东省疫情大数据.xlsx]

## Sheet: Sheet1
时间	问诊	搜索
11.26	94792	1592047
11.27	101015	1651867
11.28	139944	1731193
11.29	189228	1665547
11.30	161335	1614256
12.01	148254	1653092
12.02	147183	1685459
12.03	156016	1851061
12.04	164586	2109981
12.05	237001	3187659
12.06	224874	3003673
12.07	238501	3208894
12.08	303251	3750993
12.09	347022	4365133
12.10	389672	4897290
12.11	468083	5918345
12.12	622867	7906409
12.13	810631	9858087
12.14	1234469	12280553
12.15	1719042	14928440
12.16	1977237	16973114
12.17	2267882	19420906
12.18	2613843	22451006
12.19	2996527	25083127
12.20	3301709	28123299
12.21	3455021	28926652
12.22	3401018	27312655
12.23	3323292	25902481
12.24	3181479	24297373
12.25	3011108	21972900
12.26	2844611	19505088
12.27	2595866	16765711
12.28	2264440	13862346
12.29	1993784	11612974
12.30	1727984	9647647
12.31	1509944	8141067
01.01	1284992	6789850
01.02	1192501	6137360
01.03	1087807	5237034
01.04	976023	4640569
01.05	941881	4181835
01.06	923447	3724653
01.07	825956	3280137
01.08	757740	2952625
01.09	715196	2641246
01.10	649925	2398930
01.11	504580	2175703
01.12	583356	2000304
01.13	541986	1822472
01.14	444304	1510188
01.15	409688	1375160
01.16	395369	1284584
01.17	376765	1183670
01.18	350455	1091642
01.19	315890	1005352
01.20	266827	856952
01.21	173323	612247
01.22	201573	692595
01.23	222076	709140
01.24	230726	688613
01.25	257379	701577
