# Supplementary material for: The predation relationship between online medical search and online medical consultation—empirical research based on Baidu platform data
Source: Front Public Health. 2024 Aug 29;12:1392743. doi: 10.3389/fpubh.2024.1392743 (PMC11390467; doi:10.3389/fpubh.2024.1392743)
Supplement: Supplementary file 1 [file Data_Sheet_1.ZIP › Baidu COVID-19 Epidemic Index Dataset Tracking Public Health Interest and Inquiries in China (November 26, 2022 - January 25, 2023)/广东省疫情大数据.xlsx]

## Sheet: Sheet1
时间	问诊	搜索
11.26	92281	1452471
11.27	96405	1551404
11.28	115477	1655281
11.29	237317	1933546
11.30	220257	2298102
12.01	167493	2117729
12.02	135429	1750607
12.03	145686	1893645
12.04	146699	1999840
12.05	167456	2238652
12.06	176543	2737975
12.07	203423	3167878
12.08	255050	3890337
12.09	298281	4562668
12.10	344789	5145544
12.11	430199	6458743
12.12	576639	9029617
12.13	748618	11425630
12.14	1104900	13815259
12.15	1503249	16641924
12.16	1788943	19417354
12.17	2003643	20978745
12.18	2225450	23181443
12.19	2466767	24994087
12.20	2808407	29171481
12.21	3193837	32651849
12.22	3391428	33900637
12.23	3417001	32902570
12.24	3400388	31705464
12.25	3244780	29100521
12.26	3060699	25509598
12.27	2782200	21979927
12.28	2396578	17881485
12.29	2009123	14042513
12.30	1636913	10980311
12.31	1342208	8634494
01.01	1086232	6911208
01.02	1018890	6205076
01.03	907085	5231860
01.04	785926	4503496
01.05	748146	3952276
01.06	726162	3476207
01.07	663155	3068113
01.08	620671	2714796
01.09	590648	2447737
01.10	506076	2153100
01.11	375696	1898411
01.12	429297	1710475
01.13	389239	1543995
01.14	337680	1396462
01.15	280066	1153813
01.16	252782	997637
01.17	220378	866343
01.18	192447	783829
01.19	174333	713011
01.20	152473	631082
01.21	102365	456989
01.22	101844	455427
01.23	112758	478577
01.24	112769	450916
01.25	115113	457595
