# Supplementary material for: The predation relationship between online medical search and online medical consultation—empirical research based on Baidu platform data
Source: Front Public Health. 2024 Aug 29;12:1392743. doi: 10.3389/fpubh.2024.1392743 (PMC11390467; doi:10.3389/fpubh.2024.1392743)
Supplement: Supplementary file 1 [file Data_Sheet_1.ZIP › Baidu COVID-19 Epidemic Index Dataset Tracking Public Health Interest and Inquiries in China (November 26, 2022 - January 25, 2023)/广西壮族自治区疫情大数据.xlsx]

## Sheet: Sheet1
时间	问诊	搜索
11.26	19788	273526
11.27	20587	288182
11.28	25995	340313
11.29	59930	444548
11.30	48381	389492
12.01	33278	315945
12.02	27461	283252
12.03	29684	294095
12.04	27807	301093
12.05	32486	343795
12.06	33566	436488
12.07	39871	495469
12.08	48744	609219
12.09	52369	635515
12.10	55505	638737
12.11	68836	768752
12.12	96048	1218856
12.13	129215	1610091
12.14	194788	2146108
12.15	290344	2898155
12.16	378529	3740347
12.17	462350	4409552
12.18	538613	5128253
12.19	601783	5444452
12.20	686551	6142777
12.21	762839	6638718
12.22	815847	6932114
12.23	826233	6742342
12.24	824908	6537535
12.25	761495	5899642
12.26	724462	5193084
12.27	638627	4404763
12.28	518750	3418882
12.29	438947	2672612
12.30	372988	2230688
12.31	308757	1823728
01.01	258906	1468655
01.02	238062	1331480
01.03	216350	1144797
01.04	194619	1018915
01.05	185820	894574
01.06	183337	794082
01.07	163046	690928
01.08	151816	613060
01.09	146756	566740
01.10	137241	519454
01.11	107669	473573
01.12	121928	431922
01.13	108127	395563
01.14	96689	363936
01.15	77911	298902
01.16	78934	263773
01.17	68981	240385
01.18	64304	224118
01.19	55973	211738
01.20	50189	188700
01.21	36821	144254
01.22	36922	145237
01.23	38791	145261
01.24	42314	141949
01.25	44875	146096
