# Supplementary material for: The predation relationship between online medical search and online medical consultation—empirical research based on Baidu platform data
Source: Front Public Health. 2024 Aug 29;12:1392743. doi: 10.3389/fpubh.2024.1392743 (PMC11390467; doi:10.3389/fpubh.2024.1392743)
Supplement: Supplementary file 1 [file Data_Sheet_1.ZIP › Baidu COVID-19 Epidemic Index Dataset Tracking Public Health Interest and Inquiries in China (November 26, 2022 - January 25, 2023)/新疆维吾尔自治区疫情大数据.xlsx]

## Sheet: Sheet1
时间	问诊	搜索
11.26	28338	334228
11.27	32170	361390
11.28	33220	365380
11.29	40911	369325
11.30	41187	375440
12.01	37337	350445
12.02	37333	341986
12.03	37017	334003
12.04	34880	324835
12.05	38545	357967
12.06	38723	400039
12.07	36862	365830
12.08	40612	397251
12.09	41671	384717
12.10	42613	394117
12.11	49178	451778
12.12	59462	596514
12.13	82212	792067
12.14	134445	1055411
12.15	181750	1339250
12.16	228450	1642293
12.17	269033	1979221
12.18	327339	2369026
12.19	387938	2716152
12.20	443469	3032791
12.21	472898	3117805
12.22	472517	3036270
12.23	455051	2865175
12.24	426321	2654655
12.25	400295	2384174
12.26	379653	2065038
12.27	333897	1737064
12.28	286130	1432459
12.29	260593	1203938
12.30	222616	988713
12.31	184646	810668
01.01	151234	661483
01.02	151342	615562
01.03	147720	546557
01.04	129914	484782
01.05	123858	430500
01.06	118928	391663
01.07	108287	343281
01.08	102907	312151
01.09	98826	288250
01.10	97894	272461
01.11	73516	252708
01.12	84776	230552
01.13	71576	195303
01.14	62467	172302
01.15	57533	162682
01.16	57980	153747
01.17	56793	133264
01.18	54273	134598
01.19	47305	122615
01.20	41090	107952
01.21	26421	72887
01.22	28761	79284
01.23	31874	84259
01.24	33715	86250
01.25	36669	88137
