# Supplementary material for: The predation relationship between online medical search and online medical consultation—empirical research based on Baidu platform data
Source: Front Public Health. 2024 Aug 29;12:1392743. doi: 10.3389/fpubh.2024.1392743 (PMC11390467; doi:10.3389/fpubh.2024.1392743)
Supplement: Supplementary file 1 [file Data_Sheet_1.ZIP › Baidu COVID-19 Epidemic Index Dataset Tracking Public Health Interest and Inquiries in China (November 26, 2022 - January 25, 2023)/江苏省疫情大数据.xlsx]

## Sheet: Sheet1
时间	问诊	搜索
11.26	58558	979735
11.27	60507	1028145
11.28	84866	1210486
11.29	187545	1331218
11.30	124786	1102243
12.01	87700	999482
12.02	83331	965034
12.03	88084	1078473
12.04	91007	1183039
12.05	128928	1839636
12.06	138615	2228516
12.07	150836	2139650
12.08	185405	2592897
12.09	211120	3121070
12.10	231082	3379507
12.11	261240	3931888
12.12	376007	5952533
12.13	535759	7948095
12.14	805298	10096326
12.15	1225593	13509934
12.16	1491508	16214525
12.17	1787657	19188170
12.18	2103434	22214811
12.19	2365894	24842612
12.20	2692073	28454812
12.21	2891198	29788665
12.22	2887347	28451652
12.23	2770246	26414272
12.24	2625046	24186545
12.25	2406332	21318418
12.26	2194051	18475884
12.27	1935211	15581497
12.28	1633409	12596884
12.29	1387162	10075024
12.30	1153044	8117738
12.31	980112	6548068
01.01	812381	5427262
01.02	761292	4846781
01.03	682077	4101886
01.04	599973	3586212
01.05	595626	3262497
01.06	597540	2948060
01.07	553948	2618455
01.08	499086	2296987
01.09	477184	2099833
01.10	419204	1853344
01.11	316625	1686757
01.12	379698	1563722
01.13	369383	1457085
01.14	299863	1238138
01.15	245216	999074
01.16	225750	950265
01.17	260287	971008
01.18	201945	810638
01.19	185042	739504
01.20	152241	620386
01.21	102732	446221
01.22	104139	444903
01.23	116796	472692
01.24	121514	451097
01.25	137378	456770
