# Supplementary material for: The predation relationship between online medical search and online medical consultation—empirical research based on Baidu platform data
Source: Front Public Health. 2024 Aug 29;12:1392743. doi: 10.3389/fpubh.2024.1392743 (PMC11390467; doi:10.3389/fpubh.2024.1392743)
Supplement: Supplementary file 1 [file Data_Sheet_1.ZIP › Baidu COVID-19 Epidemic Index Dataset Tracking Public Health Interest and Inquiries in China (November 26, 2022 - January 25, 2023)/江西省疫情大数据.xlsx]

## Sheet: Sheet1
时间	问诊	搜索
11.26	22735	317951
11.27	24465	334127
11.28	28332	357382
11.29	66002	442526
11.30	42471	364451
12.01	33158	337043
12.02	29990	330789
12.03	33425	361370
12.04	32150	387099
12.05	46765	551372
12.06	49011	674026
12.07	53686	665605
12.08	60464	763168
12.09	67443	873651
12.10	73043	929350
12.11	92492	1169592
12.12	130277	1772099
12.13	187630	2456125
12.14	307225	3343768
12.15	466097	4459507
12.16	602745	5545720
12.17	731902	6532272
12.18	832501	7281466
12.19	936450	7830929
12.20	1058263	8807006
12.21	1150426	9317832
12.22	1177989	9147389
12.23	1107216	8260834
12.24	1027952	7218825
12.25	907279	6042388
12.26	804141	5080910
12.27	697598	4175968
12.28	583548	3249328
12.29	491971	2558465
12.30	416871	2064228
12.31	344255	1630002
01.01	291620	1330405
01.02	274117	1191677
01.03	241974	1034108
01.04	215029	911999
01.05	214889	837868
01.06	212091	758851
01.07	197080	675666
01.08	175272	591824
01.09	179863	570223
01.10	160825	517504
01.11	124490	477899
01.12	149879	464985
01.13	138467	434162
01.14	122940	391606
01.15	97281	313930
01.16	92626	290336
01.17	87368	273990
01.18	81164	248580
01.19	76099	245151
01.20	64930	212203
01.21	46121	157628
01.22	45570	160378
01.23	51538	165691
01.24	52838	158895
01.25	54686	157468
