# Supplementary material for: The predation relationship between online medical search and online medical consultation—empirical research based on Baidu platform data
Source: Front Public Health. 2024 Aug 29;12:1392743. doi: 10.3389/fpubh.2024.1392743 (PMC11390467; doi:10.3389/fpubh.2024.1392743)
Supplement: Supplementary file 1 [file Data_Sheet_1.ZIP › Baidu COVID-19 Epidemic Index Dataset Tracking Public Health Interest and Inquiries in China (November 26, 2022 - January 25, 2023)/河北省疫情大数据.xlsx]

## Sheet: Sheet1
时间	问诊	搜索
11.26	294785	5279921
11.27	311185	5493926
11.28	360784	5770401
11.29	369202	5566311
11.30	364763	5670639
12.01	387675	5893165
12.02	417875	6224384
12.03	423533	6546284
12.04	459337	7180460
12.05	522207	8118662
12.06	568697	9276307
12.07	678390	10520702
12.08	985146	11834203
12.09	1094532	13140637
12.10	1220600	14232132
12.11	1364801	15156454
12.12	1452595	16021707
12.13	1561585	16120844
12.14	1878783	15940839
12.15	2075630	15117558
12.16	1956455	13761751
12.17	1851834	12612103
12.18	1751219	11614350
12.19	1685844	10521897
12.20	1559340	9636614
12.21	1413182	8489144
12.22	1262584	7227580
12.23	1143887	6323627
12.24	1034223	5601234
12.25	968133	5036687
12.26	957800	4710256
12.27	936281	4308525
12.28	891000	3832066
12.29	858823	3463105
12.30	788626	3082861
12.31	702032	2727991
01.01	627499	2419625
01.02	615212	2345515
01.03	580341	2139442
01.04	527675	1960462
01.05	519793	1836159
01.06	517855	1692655
01.07	476362	1545443
01.08	435801	1388785
01.09	427330	1299329
01.10	393363	1200474
01.11	300762	1101141
01.12	351092	1020019
01.13	321605	946783
01.14	274665	828821
01.15	257402	768809
01.16	245724	724394
01.17	235065	671182
01.18	219836	623115
01.19	198307	578282
01.20	160037	487886
01.21	109955	363477
01.22	124419	402608
01.23	138157	412742
01.24	146996	415571
01.25	163757	416671
