# Supplementary material for: The predation relationship between online medical search and online medical consultation—empirical research based on Baidu platform data
Source: Front Public Health. 2024 Aug 29;12:1392743. doi: 10.3389/fpubh.2024.1392743 (PMC11390467; doi:10.3389/fpubh.2024.1392743)
Supplement: Supplementary file 1 [file Data_Sheet_1.ZIP › Baidu COVID-19 Epidemic Index Dataset Tracking Public Health Interest and Inquiries in China (November 26, 2022 - January 25, 2023)/河南省疫情大数据.xlsx]

## Sheet: Sheet1
时间	问诊	搜索
11.26	111254	1741610
11.27	117889	1780120
11.28	162621	2048754
11.29	221742	2137762
11.30	167181	1933267
12.01	166455	2001708
12.02	175303	2146322
12.03	191991	2453628
12.04	226579	3165065
12.05	269362	3773838
12.06	288071	4410732
12.07	337157	5168599
12.08	474136	6163618
12.09	554384	7236877
12.10	645340	8258894
12.11	772259	9751515
12.12	992290	12946300
12.13	1256683	15892059
12.14	1849763	18846172
12.15	2322798	20707657
12.16	2452029	21296550
12.17	2480036	21209059
12.18	2456889	20679919
12.19	2469081	19488868
12.20	2343264	18262651
12.21	2098484	15887288
12.22	1784979	12968664
12.23	1550798	10777018
12.24	1319407	8868036
12.25	1139150	7324101
12.26	1052384	6316601
12.27	971673	5466935
12.28	827585	4456462
12.29	776471	3814574
12.30	704020	3298772
12.31	615299	2813033
01.01	557838	2488640
01.02	548184	2403411
01.03	516832	2162127
01.04	468572	2006057
01.05	467471	1845569
01.06	464644	1688967
01.07	425356	1534537
01.08	395278	1403824
01.09	376801	1314411
01.10	347250	1217292
01.11	264875	1115537
01.12	314614	1026318
01.13	285291	948738
01.14	233996	819313
01.15	212160	738661
01.16	208902	709210
01.17	199926	650962
01.18	187310	616521
01.19	172395	584968
01.20	146016	509365
01.21	102654	388831
01.22	107363	414910
01.23	125566	428678
01.24	130948	417011
01.25	150741	428563
