# Supplementary material for: The predation relationship between online medical search and online medical consultation—empirical research based on Baidu platform data
Source: Front Public Health. 2024 Aug 29;12:1392743. doi: 10.3389/fpubh.2024.1392743 (PMC11390467; doi:10.3389/fpubh.2024.1392743)
Supplement: Supplementary file 1 [file Data_Sheet_1.ZIP › Baidu COVID-19 Epidemic Index Dataset Tracking Public Health Interest and Inquiries in China (November 26, 2022 - January 25, 2023)/浙江省疫情大数据.xlsx]

## Sheet: Sheet1
时间	问诊	搜索
11.26	49696	704975
11.27	54736	780607
11.28	72336	937258
11.29	189897	1357991
11.30	132301	1037087
12.01	81995	794672
12.02	73105	770782
12.03	76966	840605
12.04	78305	966639
12.05	137040	1901555
12.06	110690	1426314
12.07	115784	1526278
12.08	135018	1783783
12.09	151168	2056792
12.10	154099	2101090
12.11	164295	2407796
12.12	230110	3558054
12.13	319100	4686934
12.14	470752	5973601
12.15	696479	7679808
12.16	919764	9805371
12.17	1186845	12232398
12.18	1383536	14315304
12.19	1640192	16661326
12.20	1963218	20343878
12.21	2308971	23564646
12.22	2518840	24881474
12.23	2537679	24218790
12.24	2551134	23503265
12.25	2450228	21602644
12.26	2274200	19242563
12.27	2076554	16750698
12.28	1784248	13808812
12.29	1508060	10977318
12.30	1255613	8851886
12.31	1045821	7003385
01.01	881027	5699188
01.02	778803	4876526
01.03	669177	3972642
01.04	572965	3356389
01.05	564463	3028058
01.06	546091	2632135
01.07	488119	2276538
01.08	439865	2001405
01.09	422775	1811774
01.10	371277	1587787
01.11	277601	1446419
01.12	325829	1319503
01.13	317718	1219866
01.14	276410	1084348
01.15	222381	858010
01.16	195042	764170
01.17	182720	708721
01.18	170736	641263
01.19	152428	588205
01.20	128528	506982
01.21	88957	365837
01.22	90616	368224
01.23	103775	395360
01.24	97394	371026
01.25	106293	367213
