# Supplementary material for: The predation relationship between online medical search and online medical consultation—empirical research based on Baidu platform data
Source: Front Public Health. 2024 Aug 29;12:1392743. doi: 10.3389/fpubh.2024.1392743 (PMC11390467; doi:10.3389/fpubh.2024.1392743)
Supplement: Supplementary file 1 [file Data_Sheet_1.ZIP › Baidu COVID-19 Epidemic Index Dataset Tracking Public Health Interest and Inquiries in China (November 26, 2022 - January 25, 2023)/海南省疫情大数据.xlsx]

## Sheet: Sheet1
时间	问诊	搜索
11.26	6435	68739
11.27	6513	75702
11.28	8422	87552
11.29	15388	101626
11.30	13707	103630
12.01	12774	102818
12.02	9846	90872
12.03	10294	95220
12.04	11304	103585
12.05	15151	162795
12.06	19982	234165
12.07	20068	199807
12.08	23265	236046
12.09	22375	244819
12.10	23853	252758
12.11	28243	291321
12.12	34554	405446
12.13	44748	514742
12.14	63886	620530
12.15	84682	735642
12.16	98813	822879
12.17	107905	886664
12.18	125109	1011692
12.19	153969	1168751
12.20	192510	1520212
12.21	222308	1723747
12.22	247780	1859713
12.23	272285	1985578
12.24	283108	2036033
12.25	285098	2035546
12.26	298922	1972268
12.27	290383	1872025
12.28	266825	1696357
12.29	250848	1486994
12.30	211442	1284177
12.31	194192	1097847
01.01	158553	908966
01.02	153939	845986
01.03	138985	737207
01.04	122990	663005
01.05	120568	594345
01.06	113241	516702
01.07	101772	456165
01.08	96710	399561
01.09	90093	365731
01.10	83614	327696
01.11	61261	294872
01.12	68158	260449
01.13	60818	227094
01.14	52719	208358
01.15	50083	186412
01.16	45182	160251
01.17	38861	140475
01.18	35690	123570
01.19	31617	116004
01.20	28167	103399
01.21	19934	78593
01.22	17730	78655
01.23	22878	84405
01.24	20246	77990
01.25	22970	77541
