# Supplementary material for: The predation relationship between online medical search and online medical consultation—empirical research based on Baidu platform data
Source: Front Public Health. 2024 Aug 29;12:1392743. doi: 10.3389/fpubh.2024.1392743 (PMC11390467; doi:10.3389/fpubh.2024.1392743)
Supplement: Supplementary file 1 [file Data_Sheet_1.ZIP › Baidu COVID-19 Epidemic Index Dataset Tracking Public Health Interest and Inquiries in China (November 26, 2022 - January 25, 2023)/湖北省疫情大数据.xlsx]

## Sheet: Sheet1
时间	问诊	搜索
11.26	41653	646753
11.27	44867	705443
11.28	52655	729154
11.29	112516	816968
11.30	77050	723035
12.01	67917	737083
12.02	67876	774103
12.03	74033	897999
12.04	82867	1079851
12.05	103418	1331931
12.06	122170	1734627
12.07	153041	2229224
12.08	219442	3162081
12.09	288111	4323023
12.10	366730	5396151
12.11	481710	6769323
12.12	623115	8675942
12.13	810094	10280474
12.14	1098903	12068364
12.15	1362279	13327756
12.16	1417773	13142055
12.17	1445618	12955447
12.18	1415818	12101411
12.19	1368120	11141190
12.20	1292014	10298584
12.21	1183622	9004625
12.22	1054121	7586298
12.23	913183	6303170
12.24	806817	5269492
12.25	705270	4391926
12.26	664377	3875900
12.27	609976	3378384
12.28	536396	2832787
12.29	497973	2464342
12.30	442950	2132901
12.31	389642	1801136
01.01	350791	1630140
01.02	338062	1576176
01.03	322565	1404511
01.04	289771	1266470
01.05	288377	1191755
01.06	284836	1072406
01.07	262839	980358
01.08	243206	893312
01.09	236410	848830
01.10	220318	772597
01.11	164133	705156
01.12	200412	674047
01.13	187195	609912
01.14	155117	535080
01.15	129967	442108
01.16	125469	424893
01.17	120033	389015
01.18	112145	366588
01.19	100172	342428
01.20	83469	299665
01.21	60443	226423
01.22	63247	226865
01.23	66622	238564
01.24	72494	228177
01.25	79445	228547
