# Supplementary material for: The predation relationship between online medical search and online medical consultation—empirical research based on Baidu platform data
Source: Front Public Health. 2024 Aug 29;12:1392743. doi: 10.3389/fpubh.2024.1392743 (PMC11390467; doi:10.3389/fpubh.2024.1392743)
Supplement: Supplementary file 1 [file Data_Sheet_1.ZIP › Baidu COVID-19 Epidemic Index Dataset Tracking Public Health Interest and Inquiries in China (November 26, 2022 - January 25, 2023)/湖南省疫情大数据.xlsx]

## Sheet: Sheet1
时间	问诊	搜索
11.26	32358	564829
11.27	35685	644531
11.28	50071	695917
11.29	114387	804760
11.30	76212	707591
12.01	60077	667096
12.02	54133	662079
12.03	58495	716611
12.04	56786	756089
12.05	68752	890615
12.06	77138	1080132
12.07	90643	1268512
12.08	108172	1528644
12.09	117880	1695827
12.10	130794	1786024
12.11	166456	2248320
12.12	242034	3330769
12.13	341425	4511769
12.14	539219	6056265
12.15	815627	7792691
12.16	973269	8938203
12.17	1155121	10356549
12.18	1288662	11381894
12.19	1454180	12289038
12.20	1598556	13538509
12.21	1704173	14040604
12.22	1764613	13940196
12.23	1707145	13005055
12.24	1569051	11692269
12.25	1404300	9896952
12.26	1249628	8304949
12.27	1073017	6802022
12.28	872195	5305359
12.29	790859	4464355
12.30	657999	3668871
12.31	559122	2991111
01.01	485845	2484200
01.02	448441	2263688
01.03	409949	2003838
01.04	359295	1778700
01.05	349471	1620652
01.06	349267	1465430
01.07	317861	1288687
01.08	296820	1164659
01.09	285594	1099030
01.10	253680	990743
01.11	202771	918885
01.12	234368	867350
01.13	212638	780982
01.14	182477	684244
01.15	145438	535427
01.16	145870	518294
01.17	133728	472287
01.18	131436	435279
01.19	118683	413552
01.20	104406	367655
01.21	69150	272158
01.22	66606	257149
01.23	77339	273679
01.24	80083	266796
01.25	89000	274566
