# Supplementary material for: The predation relationship between online medical search and online medical consultation—empirical research based on Baidu platform data
Source: Front Public Health. 2024 Aug 29;12:1392743. doi: 10.3389/fpubh.2024.1392743 (PMC11390467; doi:10.3389/fpubh.2024.1392743)
Supplement: Supplementary file 1 [file Data_Sheet_1.ZIP › Baidu COVID-19 Epidemic Index Dataset Tracking Public Health Interest and Inquiries in China (November 26, 2022 - January 25, 2023)/甘肃省疫情大数据.xlsx]

## Sheet: Sheet1
时间	问诊	搜索
11.26	49447	654561
11.27	54035	754881
11.28	64832	786838
11.29	80108	822352
11.30	76194	835907
12.01	77177	853633
12.02	78560	867636
12.03	81866	868348
12.04	83872	913122
12.05	89851	983744
12.06	93289	1085078
12.07	102891	1137073
12.08	130397	1250545
12.09	143124	1385894
12.10	158661	1513353
12.11	187525	1723985
12.12	219295	2113121
12.13	256059	2426934
12.14	265062	2734669
12.15	449029	3000775
12.16	473776	3032995
12.17	501850	3140938
12.18	509874	3176567
12.19	532905	3105412
12.20	529485	3117061
12.21	510996	2952408
12.22	477799	2634841
12.23	444762	2401981
12.24	401818	2154108
12.25	370728	1899053
12.26	345098	1697647
12.27	308978	1478911
12.28	274864	1238717
12.29	257906	1080466
12.30	235530	956763
12.31	206036	810307
01.01	174845	676956
01.02	164725	636638
01.03	162417	582729
01.04	149398	540411
01.05	148296	493712
01.06	145476	446283
01.07	132445	405178
01.08	123236	366171
01.09	120946	352785
01.10	115409	331997
01.11	82398	292729
01.12	97920	266437
01.13	88029	238795
01.14	72917	206535
01.15	70420	191009
01.16	70710	193121
01.17	68204	175122
01.18	60655	158868
01.19	55175	145812
01.20	48711	129131
01.21	31946	89763
01.22	36373	100375
01.23	38393	99156
01.24	40073	100167
01.25	42910	102830
