# Supplementary material for: The predation relationship between online medical search and online medical consultation—empirical research based on Baidu platform data
Source: Front Public Health. 2024 Aug 29;12:1392743. doi: 10.3389/fpubh.2024.1392743 (PMC11390467; doi:10.3389/fpubh.2024.1392743)
Supplement: Supplementary file 1 [file Data_Sheet_1.ZIP › Baidu COVID-19 Epidemic Index Dataset Tracking Public Health Interest and Inquiries in China (November 26, 2022 - January 25, 2023)/福建省疫情大数据.xlsx]

## Sheet: Sheet1
时间	问诊	搜索
11.26	20637	322875
11.27	21763	350983
11.28	27967	387395
11.29	61987	464175
11.30	48068	421673
12.01	34625	391467
12.02	31154	367076
12.03	33096	407729
12.04	35099	450965
12.05	42089	550513
12.06	41634	659320
12.07	49323	780635
12.08	62164	955929
12.09	62680	966012
12.10	64651	940853
12.11	73639	1045323
12.12	92594	1428221
12.13	117742	1744321
12.14	162123	2014588
12.15	222028	2375438
12.16	263177	2750903
12.17	300083	3007528
12.18	329891	3269742
12.19	401180	3956876
12.20	533650	5389388
12.21	696994	6986399
12.22	853451	8125946
12.23	959613	9050595
12.24	1078136	10078429
12.25	1175148	10795193
12.26	1208053	10694238
12.27	1232609	10462028
12.28	1159234	9578271
12.29	1053883	8265608
12.30	925893	6997518
12.31	791854	5743539
01.01	684135	4710986
01.02	600043	4085373
01.03	510429	3305570
01.04	421929	2779473
01.05	389704	2378212
01.06	360711	2008634
01.07	316040	1695796
01.08	284328	1452297
01.09	271435	1310278
01.10	242368	1155953
01.11	180178	1019441
01.12	204407	908041
01.13	190872	824288
01.14	164214	731842
01.15	139145	610301
01.16	123954	537572
01.17	109390	475105
01.18	99383	425900
01.19	89699	389150
01.20	74821	344679
01.21	50821	252340
01.22	53745	252106
01.23	58940	272126
01.24	56864	251152
01.25	57294	239310
