# Supplementary material for: The predation relationship between online medical search and online medical consultation—empirical research based on Baidu platform data
Source: Front Public Health. 2024 Aug 29;12:1392743. doi: 10.3389/fpubh.2024.1392743 (PMC11390467; doi:10.3389/fpubh.2024.1392743)
Supplement: Supplementary file 1 [file Data_Sheet_1.ZIP › Baidu COVID-19 Epidemic Index Dataset Tracking Public Health Interest and Inquiries in China (November 26, 2022 - January 25, 2023)/西藏自治区疫情大数据.xlsx]

## Sheet: Sheet1
时间	问诊	搜索
11.26	1724	19834
11.27	1604	19716
11.28	1939	23039
11.29	4259	27910
11.30	3262	25291
12.01	3227	25452
12.02	2258	22392
12.03	2374	20971
12.04	2134	23053
12.05	2814	27902
12.06	2886	30059
12.07	3402	32334
12.08	3029	34393
12.09	3691	39431
12.10	3096	36084
12.11	3811	43367
12.12	4841	58289
12.13	6245	72807
12.14	8422	88097
12.15	11196	111056
12.16	13533	131134
12.17	15849	156508
12.18	19118	192734
12.19	24690	247707
12.20	30136	291359
12.21	34706	3116245
12.22	36490	320671
12.23	35058	305920
12.24	35606	285304
12.25	31646	260932
12.26	27952	222861
12.27	24276	190482
12.28	20396	149341
12.29	17295	121898
12.30	14403	101132
12.31	12397	80560
01.01	9181	64374
01.02	8283	57375
01.03	8367	50174
01.04	7190	46423
01.05	6914	40108
01.06	7225	33895
01.07	5809	29417
01.08	5747	25724
01.09	4839	25566
01.10	4922	22749
01.11	3381	21390
01.12	4605	20889
01.13	3757	19848
01.14	3773	18942
01.15	3053	15415
01.16	3493	15394
01.17	3525	14327
01.18	2739	12562
01.19	2827	11605
01.20	1838	9526
01.21	1708	7718
01.22	1551	7422
01.23	2075	8268
01.24	2094	7873
01.25	2120	8800
