# Supplementary material for: The predation relationship between online medical search and online medical consultation—empirical research based on Baidu platform data
Source: Front Public Health. 2024 Aug 29;12:1392743. doi: 10.3389/fpubh.2024.1392743 (PMC11390467; doi:10.3389/fpubh.2024.1392743)
Supplement: Supplementary file 1 [file Data_Sheet_1.ZIP › Baidu COVID-19 Epidemic Index Dataset Tracking Public Health Interest and Inquiries in China (November 26, 2022 - January 25, 2023)/贵州省疫情大数据.xlsx]

## Sheet: Sheet1
时间	问诊	搜索
11.26	16970	200377
11.27	17868	225465
11.28	22506	266695
11.29	50575	344003
11.30	42578	295129
12.01	33109	255640
12.02	28515	239128
12.03	28042	236477
12.04	27368	245951
12.05	31741	312341
12.06	37169	415819
12.07	38161	424381
12.08	45767	497860
12.09	47674	549780
12.10	49707	542655
12.11	56522	634284
12.12	83056	971763
12.13	113152	1332096
12.14	175352	1784249
12.15	255964	2394241
12.16	324004	2904339
12.17	396136	3448955
12.18	481285	4167889
12.19	570068	4816870
12.20	642919	5390196
12.21	698527	5666266
12.22	748192	5864468
12.23	720147	5492348
12.24	698153	5224126
12.25	643898	4618782
12.26	565294	3903433
12.27	476723	3123225
12.28	382291	2379376
12.29	341940	2026934
12.30	287527	1677521
12.31	229092	1318096
01.01	192667	1069331
01.02	177706	969066
01.03	171803	876368
01.04	155685	780739
01.05	145653	698407
01.06	139564	617683
01.07	126936	542608
01.08	113215	474822
01.09	115508	462836
01.10	106315	425478
01.11	83522	395512
01.12	96419	364731
01.13	89752	334007
01.14	81847	301723
01.15	69995	249378
01.16	68044	232455
01.17	62251	206716
01.18	56339	189664
01.19	51551	173692
01.20	43081	155042
01.21	29753	108361
01.22	29343	113795
01.23	32800	115508
01.24	33129	110601
01.25	36833	116780
