# Supplementary material for: The predation relationship between online medical search and online medical consultation—empirical research based on Baidu platform data
Source: Front Public Health. 2024 Aug 29;12:1392743. doi: 10.3389/fpubh.2024.1392743 (PMC11390467; doi:10.3389/fpubh.2024.1392743)
Supplement: Supplementary file 1 [file Data_Sheet_1.ZIP › Baidu COVID-19 Epidemic Index Dataset Tracking Public Health Interest and Inquiries in China (November 26, 2022 - January 25, 2023)/辽宁省疫情大数据.xlsx]

## Sheet: Sheet1
时间	问诊	搜索
11.26	37431	546430
11.27	41318	590780
11.28	67001	672814
11.29	83245	677677
11.30	74123	668433
12.01	68932	676769
12.02	64954	668568
12.03	67176	705728
12.04	66538	733239
12.05	91642	1049956
12.06	90651	1143960
12.07	97362	1278347
12.08	127449	1658706
12.09	156762	2232370
12.10	201935	2872556
12.11	290357	4121575
12.12	421389	5936532
12.13	536266	7021863
12.14	758493	8186955
12.15	967912	8977657
12.16	1060225	9523439
12.17	1131292	9798112
12.18	1138063	9585321
12.19	1151762	9048508
12.20	1130270	8652777
12.21	1067897	7767835
12.22	954269	6625590
12.23	831374	5633724
12.24	770621	4971884
12.25	709959	4390190
12.26	671302	3936052
12.27	645876	3525245
12.28	595077	3035248
12.29	568489	2713531
12.30	522763	2417350
12.31	458450	2117391
01.01	403670	1865572
01.02	404612	1841470
01.03	388549	1645452
01.04	361768	1517276
01.05	350711	1423751
01.06	356332	1322621
01.07	327853	1207329
01.08	298166	1105039
01.09	289526	1027534
01.10	267081	937294
01.11	212662	869668
01.12	245966	812836
01.13	218428	720923
01.14	179732	609760
01.15	171360	573576
01.16	175217	546956
01.17	166408	510030
01.18	156244	470327
01.19	135348	436537
01.20	106773	336556
01.21	69253	238543
01.22	78497	269724
01.23	88911	275958
01.24	97551	282807
01.25	107811	282132
