# Supplementary material for: The predation relationship between online medical search and online medical consultation—empirical research based on Baidu platform data
Source: Front Public Health. 2024 Aug 29;12:1392743. doi: 10.3389/fpubh.2024.1392743 (PMC11390467; doi:10.3389/fpubh.2024.1392743)
Supplement: Supplementary file 1 [file Data_Sheet_1.ZIP › Baidu COVID-19 Epidemic Index Dataset Tracking Public Health Interest and Inquiries in China (November 26, 2022 - January 25, 2023)/重庆市疫情大数据.xlsx]

## Sheet: Sheet1
时间	问诊	搜索
11.26	39607	640450
11.27	42962	718463
11.28	49654	791946
11.29	95317	910509
11.30	75615	820397
12.01	53564	752488
12.02	56609	886079
12.03	63852	1070845
12.04	66823	1113330
12.05	82844	1275816
12.06	89046	1544117
12.07	105095	1719824
12.08	141273	2042358
12.09	175622	2584573
12.10	214396	2086256
12.11	271117	3789370
12.12	330753	4637854
12.13	406438	5341530
12.14	531903	5801109
12.15	650552	6284701
12.16	697429	6368623
12.17	721696	6283962
12.18	707263	6011860
12.19	666522	5413786
12.20	628091	5078990
12.21	579830	4467910
12.22	539438	3879114
12.23	459469	3250699
12.24	397172	2715297
12.25	342733	2257676
12.26	309559	1916280
12.27	276339	1628201
12.28	243151	1347059
12.29	225703	1165422
12.30	194687	993631
12.31	167473	832355
01.01	148277	711312
01.02	148011	706294
01.03	146354	662782
01.04	131018	609575
01.05	132546	566701
01.06	125719	495752
01.07	111647	425949
01.08	104021	391594
01.09	103950	386853
01.10	98548	365661
01.11	75471	339368
01.12	86839	311458
01.13	82742	292671
01.14	70820	252121
01.15	58975	205395
01.16	61047	204827
01.17	56717	184182
01.18	51098	170508
01.19	45473	152148
01.20	38238	130362
01.21	26854	92298
01.22	26012	93694
01.23	31063	104058
01.24	33334	106970
01.25	37157	110557
