# Supplementary material for: The predation relationship between online medical search and online medical consultation—empirical research based on Baidu platform data
Source: Front Public Health. 2024 Aug 29;12:1392743. doi: 10.3389/fpubh.2024.1392743 (PMC11390467; doi:10.3389/fpubh.2024.1392743)
Supplement: Supplementary file 1 [file Data_Sheet_1.ZIP › Baidu COVID-19 Epidemic Index Dataset Tracking Public Health Interest and Inquiries in China (November 26, 2022 - January 25, 2023)/陕西省疫情大数据.xlsx]

## Sheet: Sheet1
时间	问诊	搜索
11.26	37960	549707
11.27	41729	598559
11.28	52491	609860
11.29	95998	666926
11.30	87362	618379
12.01	65828	558969
12.02	58088	521636
12.03	57259	552047
12.04	60299	613639
12.05	71361	746585
12.06	75030	888667
12.07	86385	1059814
12.08	111988	1436910
12.09	126189	1577352
12.10	151032	1799699
12.11	187515	2232538
12.12	282978	3230923
12.13	380396	4488009
12.14	575342	5814994
12.15	834327	7524595
12.16	984553	8453351
12.17	1086507	9225394
12.18	1166149	9704545
12.19	1229776	9902761
12.20	1297825	10472181
12.21	1327811	10283439
12.22	1269792	9483571
12.23	1220937	8826313
12.24	1143189	7958851
12.25	1036862	6873993
12.26	971180	6088912
12.27	888910	5290774
12.28	768269	4313529
12.29	674240	3643142
12.30	586740	3077371
12.31	517224	2581386
01.01	442340	2190013
01.02	425574	2018862
01.03	392095	1792834
01.04	358252	1608293
01.05	346894	1445450
01.06	340832	1310937
01.07	314598	1153574
01.08	280325	1039833
01.09	275168	980450
01.10	250265	880502
01.11	194419	799480
01.12	217442	730120
01.13	197559	638372
01.14	170506	554392
01.15	151881	500476
01.16	150077	479209
01.17	140545	436546
01.18	128333	400526
01.19	115008	365559
01.20	100001	312676
01.21	59234	209987
01.22	64729	221437
01.23	73665	226295
01.24	74473	223613
01.25	80800	228392
