# Supplementary material for: The predation relationship between online medical search and online medical consultation—empirical research based on Baidu platform data
Source: Front Public Health. 2024 Aug 29;12:1392743. doi: 10.3389/fpubh.2024.1392743 (PMC11390467; doi:10.3389/fpubh.2024.1392743)
Supplement: Supplementary file 1 [file Data_Sheet_1.ZIP › Baidu COVID-19 Epidemic Index Dataset Tracking Public Health Interest and Inquiries in China (November 26, 2022 - January 25, 2023)/青海省疫情大数据.xlsx]

## Sheet: Sheet1
时间	问诊	搜索
11.26	7426	108551
11.27	7464	109953
11.28	9962	115997
11.29	15514	127586
11.30	13624	136011
12.01	14002	140663
12.02	13607	151365
12.03	14302	187841
12.04	13169	172771
12.05	15225	192978
12.06	14795	199881
12.07	16276	215122
12.08	22263	244298
12.09	25256	287150
12.10	31929	339178
12.11	41151	430234
12.12	52341	567046
12.13	70729	706530
12.14	95228	831044
12.15	115058	899164
12.16	120638	895479
12.17	129157	926719
12.18	129987	939545
12.19	132166	903883
12.20	125882	858964
12.21	121701	787755
12.22	108365	681347
12.23	98144	606181
12.24	89010	534490
12.25	78590	464116
12.26	70834	403046
12.27	67888	352492
12.28	62582	302048
12.29	56894	256489
12.30	48163	219433
12.31	38611	176869
01.01	34301	153648
01.02	34895	143713
01.03	34613	135468
01.04	30053	126127
01.05	29927	114565
01.06	28847	104575
01.07	25498	95560
01.08	23828	88759
01.09	22914	80614
01.10	23085	74471
01.11	19238	69358
01.12	20941	64553
01.13	17390	56718
01.14	15980	49055
01.15	14286	45445
01.16	15443	47669
01.17	14643	43384
01.18	13155	39972
01.19	11529	37480
01.20	8994	29002
01.21	5481	20011
01.22	7255	21010
01.23	6366	21563
01.24	7151	21916
01.25	8314	23611
