# Supplementary material for: The predation relationship between online medical search and online medical consultation—empirical research based on Baidu platform data
Source: Front Public Health. 2024 Aug 29;12:1392743. doi: 10.3389/fpubh.2024.1392743 (PMC11390467; doi:10.3389/fpubh.2024.1392743)
Supplement: Supplementary file 1 [file Data_Sheet_1.ZIP › Baidu COVID-19 Epidemic Index Dataset Tracking Public Health Interest and Inquiries in China (November 26, 2022 - January 25, 2023)/黑龙江省疫情大数据.xlsx]

## Sheet: Sheet1
时间	问诊	搜索
11.26	23892	315456
11.27	25382	318848
11.28	41580	372049
11.29	57949	373722
11.30	48860	368802
12.01	45602	384308
12.02	39530	376670
12.03	39597	404195
12.04	42970	477092
12.05	57210	648917
12.06	59980	743461
12.07	62112	778635
12.08	77395	952568
12.09	85224	1009655
12.10	91324	1069943
12.11	105606	1257403
12.12	146870	1721964
12.13	187159	2086605
12.14	268327	2675568
12.15	365952	3297967
12.16	454111	4025213
12.17	549973	4931449
12.18	643454	5696567
12.19	758793	6379209
12.20	845231	6974088
12.21	867247	6925223
12.22	871962	6568061
12.23	836358	6044746
12.24	786376	5495941
12.25	722591	4825427
12.26	673491	4177940
12.27	611740	3556940
12.28	549909	2939350
12.29	496414	2482539
12.30	451351	2112427
12.31	394495	1790225
01.01	330251	1492724
01.02	324021	1415372
01.03	313056	1245954
01.04	285089	1121529
01.05	277324	1028123
01.06	276214	949540
01.07	257654	858955
01.08	241130	787264
01.09	232876	733315
01.10	218373	685463
01.11	174074	640922
01.12	198905	588370
01.13	176179	523676
01.14	150846	454099
01.15	145655	431395
01.16	138827	399195
01.17	130905	362335
01.18	123049	333821
01.19	104720	300521
01.20	81587	242202
01.21	46414	149393
01.22	59832	180000
01.23	65671	185501
01.24	70442	191744
01.25	76160	194670
